# Supplementary material for: Crystal structure of (2E)-1-(4-hy­droxy-3-meth­oxy­phen­yl)-3-(4-hy­droxy­phen­yl)prop-2-en-1-one
Source: Acta Crystallogr Sect E Struct Rep Online. 2014 Oct 15;70(Pt 11):o1158–9. doi: 10.1107/S1600536814021953 (PMC4257319; doi:10.1107/S1600536814021953)
Supplement: Supplementary file 1 [file e-70-o1158-sup1.cif]

##############################################################################
#                                                                            #
# This CIF contains the data in a paper accepted for publication in          #
# Acta Crystallographica Section E. It conforms to the requirements of       #
# Notes for Authors for Acta Crystallographica Section E, and has been       #
# peer reviewed under the auspices of the IUCr Commission on Journals.       #
#                                                                            #
# Full details of the Crystallographic Information File format               #
# are given in the paper "The Crystallographic Information File (CIF):       #
# a New Standard Archive File for Crystallography" by S. R. Hall, F. H.      #
# Allen and I. D. Brown [Acta Cryst. (1991), A47, 655-685].                  #
#                                                                            #
# The current version of the core CIF dictionary is obtainable from          #
# ftp://ftp.iucr.org/pub/cif_core.dic.                                       #
#                                                                            #
# Software is freely available for graphical display of the structure(s)     #
# in this CIF. For information consult the CIF software page                 #
# http://www.iucr.org/resources/cif/software.                                #
#                                                                            #
# This file may be used for bona fide research purposes within the           #
# scientific community so long as proper attribution is given to the journal # 
# article from which it was obtained.                                        #
#                                                                            #
##############################################################################
data_I
_audit_creation_method     SHELXL-2013
_database_code_depnum_ccdc_archive     'CCDC 1011152'
_chemical_name_systematic
;
(2<i>E</i>)-1-(4-Hydroxy-3-methoxyphenyl)-3-(4-hydroxyphenyl)prop-2-en-1-one
;
_chemical_name_common     ?
_chemical_formula_moiety     'C16 H14 O4'
_chemical_formula_sum     'C16 H14 O4'
_chemical_formula_iupac     'C16 H14 O4'
_chemical_formula_weight     270.27
_chemical_melting_point     ?
_shelx_space_group_comment
;
The symmetry employed for this shelxl refinement is uniquely defined
by the following loop, which should always be used as a source of
symmetry information in preference to the above space-group names.
They are only intended as comments.
;
_space_group_crystal_system     orthorhombic
_space_group_name_H-M_alt     'P n a 21'
_space_group_name_Hall     'P 2c -2n'
loop_
    _space_group_symop_operation_xyz
    'x, y, z'
    '-x, -y, z+1/2'
    '-x+1/2, y+1/2, z+1/2'
    'x+1/2, -y+1/2, z'
_cell_length_a     7.686(16)
_cell_length_b     28.346(7)
_cell_length_c     6.297(12)
_cell_angle_alpha     90
_cell_angle_beta     90
_cell_angle_gamma     90
_cell_volume     1371.9(5)
_cell_formula_units_Z     4
_cell_measurement_reflns_used     2996
_cell_measurement_theta_min     1.44
_cell_measurement_theta_max     28.58
_cell_measurement_temperature     293(2)
_exptl_crystal_description     block
_exptl_crystal_colour     yellow
_exptl_crystal_size_max     0.350
_exptl_crystal_size_mid     0.300
_exptl_crystal_size_min     0.250
_exptl_crystal_density_diffrn     1.309
_exptl_crystal_density_meas     ?
_exptl_crystal_density_method     ?
_exptl_crystal_F_000     568
_exptl_absorpt_coefficient_mu     0.094
_exptl_absorpt_correction_type     multi-scan
_exptl_absorpt_process_details
;
(SADABS; Bruker, 2008)
;
_shelx_estimated_absorpt_T_min     0.968
_shelx_estimated_absorpt_T_max     0.977
_exptl_absorpt_correction_T_min     0.968
_exptl_absorpt_correction_T_max     0.977
_exptl_special_details     ?
_diffrn_ambient_temperature     293(2)
_diffrn_radiation_type     MoK\a
_diffrn_radiation_wavelength     0.71073
_diffrn_measurement_device_type     'Bruker Kappa APEXII'
_diffrn_measurement_method     '\w and \f scans'
_diffrn_detector_area_resol_mean     ?
_diffrn_reflns_number     6436
_diffrn_reflns_av_R_equivalents     0.0552
_diffrn_reflns_theta_min     1.437
_diffrn_reflns_theta_max     28.579
_diffrn_reflns_theta_full     25.242
_diffrn_measured_fraction_theta_max     0.983
_diffrn_measured_fraction_theta_full     0.992
_diffrn_reflns_limit_h_min     -10
_diffrn_reflns_limit_h_max     7
_diffrn_reflns_limit_k_min     -38
_diffrn_reflns_limit_k_max     19
_diffrn_reflns_limit_l_min     -8
_diffrn_reflns_limit_l_max     8
_refine_special_details
;
Refined as a two-component inversion twin (1113 Friedel pairs).
;
_reflns_number_total     2996
_reflns_number_gt     1928
_reflns_threshold_expression     I>2\s(I)
_refine_ls_structure_factor_coef     Fsqd
_refine_ls_matrix_type     full
_refine_ls_R_factor_all     0.1206
_refine_ls_R_factor_gt     0.0768
_refine_ls_wR_factor_gt     0.2133
_refine_ls_wR_factor_ref     0.2441
_refine_ls_goodness_of_fit_ref     1.066
_refine_ls_restrained_S_all     1.066
_refine_ls_number_reflns     2996
_refine_ls_number_parameters     186
_refine_ls_number_restraints     1
_refine_ls_hydrogen_treatment     constr
_refine_ls_weighting_scheme     calc
_refine_ls_weighting_details
              'w=1/[\s^2^(Fo^2^)+(0.1225P)^2^+0.7988P] where P=(Fo^2^+2Fc^2^)/3'
_atom_sites_solution_hydrogens     geom
_atom_sites_solution_primary     ?
_atom_sites_solution_secondary     ?
_refine_ls_shift/su_max     0.001
_refine_ls_shift/su_mean     0.000
_refine_diff_density_max     0.330
_refine_diff_density_min     -0.299
_refine_ls_extinction_method     ?
_refine_ls_extinction_coef     ?
_refine_ls_extinction_expression     ?
_refine_ls_abs_structure_details
;
Refined as an inversion twin.
;
_refine_ls_abs_structure_Flack     -2(4)
loop_
    _atom_type_symbol
    _atom_type_description
    _atom_type_scat_dispersion_real
    _atom_type_scat_dispersion_imag
    _atom_type_scat_source
    'C' 'C' 0.0033 0.0016
                         'International Tables Vol C Tables 4.2.6.8 and 6.1.1.4'
    'H' 'H' 0.0000 0.0000
                         'International Tables Vol C Tables 4.2.6.8 and 6.1.1.4'
    'O' 'O' 0.0106 0.0060
                         'International Tables Vol C Tables 4.2.6.8 and 6.1.1.4'
_computing_data_collection
;
APEX2 (Bruker, 2008)
;
_computing_cell_refinement
;
SAINT (Bruker, 2008)
;
_computing_data_reduction
;
SAINT (Bruker, 2008)
;
_computing_structure_solution
;
SHELXS2013 (Sheldrick, 2008)
;
_computing_structure_refinement
;
SHELXL2013 (Sheldrick, 2008)
;
_computing_molecular_graphics
;
PLATON (Spek, 2009)
;
_computing_publication_material
;
SHELXL2013 (Sheldrick, 2008)
;
loop_
    _atom_site_type_symbol
    _atom_site_label
    _atom_site_fract_x
    _atom_site_fract_y
    _atom_site_fract_z
    _atom_site_U_iso_or_equiv
    _atom_site_adp_type
    _atom_site_calc_flag
    _atom_site_occupancy
    _atom_site_disorder_assembly
    _atom_site_disorder_group
    O O1 -0.3786(6) 0.30979(16) -0.5710(8) 0.0619(14) Uani d 1 . .
    O O2 -0.1472(7) 0.59683(14) -0.4180(10) 0.0668(14) Uani d 1 . .
    H H2A -0.1936 0.6120 -0.5132 0.100 Uiso calc 1 . .
    O O3 -0.0576(6) 0.16926(13) 0.0881(8) 0.0509(11) Uani d 1 . .
    H H3A -0.0369 0.1764 0.2118 0.076 Uiso calc 1 . .
    O O4 -0.2259(7) 0.15243(14) -0.2582(7) 0.0554(12) Uani d 1 . .
    C C1 -0.1999(8) 0.5514(2) -0.4288(11) 0.0489(14) Uani d 1 . .
    C C2 -0.1264(9) 0.5197(2) -0.2908(11) 0.0532(16) Uani d 1 . .
    H H2 -0.0474 0.5303 -0.1897 0.064 Uiso calc 1 . .
    C C3 -0.1667(9) 0.4730(2) -0.2989(11) 0.0543(17) Uani d 1 . .
    H H3 -0.1154 0.4522 -0.2031 0.065 Uiso calc 1 . .
    C C4 -0.2855(8) 0.4557(2) -0.4510(11) 0.0477(15) Uani d 1 . .
    C C5 -0.3587(9) 0.4886(2) -0.5881(12) 0.0547(17) Uani d 1 . .
    H H5 -0.4368 0.4782 -0.6908 0.066 Uiso calc 1 . .
    C C6 -0.3199(9) 0.5359(2) -0.5777(11) 0.0552(17) Uani d 1 . .
    H H6 -0.3734 0.5572 -0.6692 0.066 Uiso calc 1 . .
    C C7 -0.3207(8) 0.4055(2) -0.4780(12) 0.0526(17) Uani d 1 . .
    H H7 -0.3885 0.3972 -0.5946 0.063 Uiso calc 1 . .
    C C8 -0.2672(8) 0.3700(2) -0.3556(11) 0.0497(16) Uani d 1 . .
    H H8 -0.2055 0.3772 -0.2328 0.060 Uiso calc 1 . .
    C C9 -0.3000(8) 0.3208(2) -0.4035(11) 0.0478(14) Uani d 1 . .
    C C10 -0.2331(7) 0.2830(2) -0.2685(11) 0.0400(13) Uani d 1 . .
    C C11 -0.1520(8) 0.2909(2) -0.0730(10) 0.0458(15) Uani d 1 . .
    H H11 -0.1373 0.3216 -0.0243 0.055 Uiso calc 1 . .
    C C12 -0.0934(8) 0.2536(2) 0.0485(11) 0.0470(15) Uani d 1 . .
    H H12 -0.0376 0.2595 0.1768 0.056 Uiso calc 1 . .
    C C13 -0.1165(8) 0.2079(2) -0.0180(10) 0.0430(14) Uani d 1 . .
    C C14 -0.2036(8) 0.1996(2) -0.2123(9) 0.0406(13) Uani d 1 . .
    C C15 -0.2577(8) 0.2362(2) -0.3315(9) 0.0424(14) Uani d 1 . .
    H H15 -0.3132 0.2302 -0.4599 0.051 Uiso calc 1 . .
    C C16 -0.3006(10) 0.1410(2) -0.4595(11) 0.0587(18) Uani d 1 . .
    H H16A -0.3047 0.1073 -0.4757 0.088 Uiso calc 1 . .
    H H16B -0.2310 0.1543 -0.5708 0.088 Uiso calc 1 . .
    H H16C -0.4165 0.1535 -0.4673 0.088 Uiso calc 1 . .
loop_
    _atom_site_aniso_label
    _atom_site_aniso_U_11
    _atom_site_aniso_U_22
    _atom_site_aniso_U_33
    _atom_site_aniso_U_12
    _atom_site_aniso_U_13
    _atom_site_aniso_U_23
    O1 0.064(3) 0.060(3) 0.062(3) -0.001(2) -0.022(3) 0.010(2)
    O2 0.082(4) 0.045(3) 0.072(3) 0.005(2) -0.019(3) -0.001(3)
    O3 0.061(3) 0.046(2) 0.045(2) -0.0050(19) -0.012(2) 0.007(2)
    O4 0.077(3) 0.040(2) 0.049(3) -0.007(2) -0.010(2) 0.001(2)
    C1 0.049(3) 0.049(3) 0.049(3) 0.009(3) -0.001(3) 0.000(3)
    C2 0.053(4) 0.055(4) 0.051(4) 0.007(3) -0.013(3) 0.002(3)
    C3 0.056(4) 0.055(4) 0.051(4) 0.011(3) -0.014(4) 0.006(3)
    C4 0.038(3) 0.049(3) 0.057(4) 0.004(2) -0.002(3) 0.009(3)
    C5 0.051(4) 0.056(4) 0.057(4) 0.001(3) -0.019(3) 0.008(3)
    C6 0.053(4) 0.052(4) 0.060(4) 0.007(3) -0.009(4) 0.015(3)
    C7 0.042(4) 0.054(4) 0.061(4) -0.001(3) -0.006(3) 0.008(3)
    C8 0.046(3) 0.049(4) 0.054(4) -0.002(3) -0.005(3) 0.007(3)
    C9 0.041(3) 0.048(4) 0.054(4) 0.001(2) 0.002(3) 0.006(3)
    C10 0.025(3) 0.049(3) 0.046(3) -0.003(2) -0.001(2) 0.001(3)
    C11 0.042(3) 0.042(3) 0.053(4) 0.001(2) -0.004(3) -0.003(3)
    C12 0.043(3) 0.052(4) 0.046(4) -0.006(2) 0.002(3) 0.000(3)
    C13 0.038(3) 0.050(3) 0.041(3) -0.003(2) -0.001(3) 0.004(3)
    C14 0.038(3) 0.043(3) 0.041(3) -0.005(2) 0.002(3) 0.003(2)
    C15 0.033(3) 0.053(4) 0.042(3) -0.002(2) -0.001(2) 0.002(2)
    C16 0.064(4) 0.059(4) 0.053(4) -0.012(3) -0.008(4) -0.004(3)
_geom_special_details
;
All e.s.d.'s (except the e.s.d. in the dihedral angle between two l.s. planes)
are estimated using the full covariance matrix. The cell e.s.d.'s are taken
into account individually in the estimation of e.s.d.'s in distances, angles
and torsion angles; correlations between e.s.d.'s in cell parameters are only
used when they are defined by crystal symmetry. An approximate (isotropic)
treatment of cell e.s.d.'s is used for estimating e.s.d.'s involving l.s.
planes.
;
loop_
    _geom_bond_atom_site_label_1
    _geom_bond_atom_site_label_2
    _geom_bond_site_symmetry_2
    _geom_bond_distance
    _geom_bond_publ_flag
    O1 C9 . 1.256(8) ?
    O2 C1 . 1.351(7) ?
    O2 H2A . 0.8200 ?
    O3 C13 . 1.361(7) ?
    O3 H3A . 0.8200 ?
    O4 C14 . 1.378(7) ?
    O4 C16 . 1.429(8) ?
    C1 C2 . 1.372(9) ?
    C1 C6 . 1.387(9) ?
    C2 C3 . 1.360(9) ?
    C2 H2 . 0.9300 ?
    C3 C4 . 1.412(9) ?
    C3 H3 . 0.9300 ?
    C4 C5 . 1.390(9) ?
    C4 C7 . 1.459(8) ?
    C5 C6 . 1.375(9) ?
    C5 H5 . 0.9300 ?
    C6 H6 . 0.9300 ?
    C7 C8 . 1.331(9) ?
    C7 H7 . 0.9300 ?
    C8 C9 . 1.449(9) ?
    C8 H8 . 0.9300 ?
    C9 C10 . 1.462(8) ?
    C10 C15 . 1.396(8) ?
    C10 C11 . 1.398(9) ?
    C11 C12 . 1.381(9) ?
    C11 H11 . 0.9300 ?
    C12 C13 . 1.371(8) ?
    C12 H12 . 0.9300 ?
    C13 C14 . 1.414(8) ?
    C14 C15 . 1.348(8) ?
    C15 H15 . 0.9300 ?
    C16 H16A . 0.9600 ?
    C16 H16B . 0.9600 ?
    C16 H16C . 0.9600 ?
loop_
    _geom_angle_atom_site_label_1
    _geom_angle_atom_site_label_2
    _geom_angle_atom_site_label_3
    _geom_angle_site_symmetry_1
    _geom_angle_site_symmetry_3
    _geom_angle
    _geom_angle_publ_flag
    C1 O2 H2A . . 109.5 ?
    C13 O3 H3A . . 109.5 ?
    C14 O4 C16 . . 117.2(5) ?
    O2 C1 C2 . . 118.0(6) ?
    O2 C1 C6 . . 122.4(6) ?
    C2 C1 C6 . . 119.6(6) ?
    C3 C2 C1 . . 121.3(6) ?
    C3 C2 H2 . . 119.3 ?
    C1 C2 H2 . . 119.3 ?
    C2 C3 C4 . . 120.7(6) ?
    C2 C3 H3 . . 119.6 ?
    C4 C3 H3 . . 119.6 ?
    C5 C4 C3 . . 116.7(6) ?
    C5 C4 C7 . . 120.5(6) ?
    C3 C4 C7 . . 122.6(5) ?
    C6 C5 C4 . . 122.5(6) ?
    C6 C5 H5 . . 118.7 ?
    C4 C5 H5 . . 118.7 ?
    C5 C6 C1 . . 119.0(6) ?
    C5 C6 H6 . . 120.5 ?
    C1 C6 H6 . . 120.5 ?
    C8 C7 C4 . . 127.7(7) ?
    C8 C7 H7 . . 116.1 ?
    C4 C7 H7 . . 116.1 ?
    C7 C8 C9 . . 123.5(7) ?
    C7 C8 H8 . . 118.2 ?
    C9 C8 H8 . . 118.2 ?
    O1 C9 C8 . . 119.9(6) ?
    O1 C9 C10 . . 118.4(5) ?
    C8 C9 C10 . . 121.6(6) ?
    C15 C10 C11 . . 117.5(5) ?
    C15 C10 C9 . . 118.9(6) ?
    C11 C10 C9 . . 123.5(5) ?
    C12 C11 C10 . . 120.8(5) ?
    C12 C11 H11 . . 119.6 ?
    C10 C11 H11 . . 119.6 ?
    C13 C12 C11 . . 120.7(6) ?
    C13 C12 H12 . . 119.6 ?
    C11 C12 H12 . . 119.6 ?
    O3 C13 C12 . . 124.5(6) ?
    O3 C13 C14 . . 116.6(5) ?
    C12 C13 C14 . . 118.9(5) ?
    C15 C14 O4 . . 126.3(6) ?
    C15 C14 C13 . . 119.9(5) ?
    O4 C14 C13 . . 113.8(5) ?
    C14 C15 C10 . . 122.1(6) ?
    C14 C15 H15 . . 118.9 ?
    C10 C15 H15 . . 118.9 ?
    O4 C16 H16A . . 109.5 ?
    O4 C16 H16B . . 109.5 ?
    H16A C16 H16B . . 109.5 ?
    O4 C16 H16C . . 109.5 ?
    H16A C16 H16C . . 109.5 ?
    H16B C16 H16C . . 109.5 ?
loop_
    _geom_torsion_atom_site_label_1
    _geom_torsion_atom_site_label_2
    _geom_torsion_atom_site_label_3
    _geom_torsion_atom_site_label_4
    _geom_torsion_site_symmetry_1
    _geom_torsion_site_symmetry_2
    _geom_torsion_site_symmetry_3
    _geom_torsion_site_symmetry_4
    _geom_torsion
    _geom_torsion_publ_flag
    O2 C1 C2 C3 . . . . -176.8(6) ?
    C6 C1 C2 C3 . . . . 1.0(10) ?
    C1 C2 C3 C4 . . . . 0.3(10) ?
    C2 C3 C4 C5 . . . . -0.6(10) ?
    C2 C3 C4 C7 . . . . 174.4(7) ?
    C3 C4 C5 C6 . . . . -0.4(10) ?
    C7 C4 C5 C6 . . . . -175.5(7) ?
    C4 C5 C6 C1 . . . . 1.7(10) ?
    O2 C1 C6 C5 . . . . 175.8(7) ?
    C2 C1 C6 C5 . . . . -2.0(10) ?
    C5 C4 C7 C8 . . . . -176.8(6) ?
    C3 C4 C7 C8 . . . . 8.5(11) ?
    C4 C7 C8 C9 . . . . -175.9(6) ?
    C7 C8 C9 O1 . . . . 2.0(10) ?
    C7 C8 C9 C10 . . . . 177.6(6) ?
    O1 C9 C10 C15 . . . . 0.5(9) ?
    C8 C9 C10 C15 . . . . -175.2(5) ?
    O1 C9 C10 C11 . . . . -176.4(6) ?
    C8 C9 C10 C11 . . . . 7.9(9) ?
    C15 C10 C11 C12 . . . . 2.2(8) ?
    C9 C10 C11 C12 . . . . 179.2(6) ?
    C10 C11 C12 C13 . . . . -1.3(9) ?
    C11 C12 C13 O3 . . . . 177.6(6) ?
    C11 C12 C13 C14 . . . . -0.8(8) ?
    C16 O4 C14 C15 . . . . 5.5(9) ?
    C16 O4 C14 C13 . . . . -175.3(5) ?
    O3 C13 C14 C15 . . . . -176.6(5) ?
    C12 C13 C14 C15 . . . . 1.9(8) ?
    O3 C13 C14 O4 . . . . 4.1(7) ?
    C12 C13 C14 O4 . . . . -177.3(5) ?
    O4 C14 C15 C10 . . . . 178.2(5) ?
    C13 C14 C15 C10 . . . . -1.0(9) ?
    C11 C10 C15 C14 . . . . -1.1(8) ?
    C9 C10 C15 C14 . . . . -178.2(6) ?
loop_
    _geom_hbond_atom_site_label_D
    _geom_hbond_atom_site_label_H
    _geom_hbond_atom_site_label_A
    _geom_hbond_site_symmetry_A
    _geom_hbond_distance_DH
    _geom_hbond_distance_HA
    _geom_hbond_distance_DA
    _geom_hbond_angle_DHA
    O2 H2A O3 3_454 0.82 2.59 3.060(6) 118.0
    O2 H2A O4 3_454 0.82 2.02 2.833(7) 172.0
    O3 H3A O1 4_556 0.82 1.87 2.618(7) 150.6
_shelx_hkl_file
;
  -1   0   0    0.12    0.04
   1   0   0    0.15    0.04
  -1   0   0    0.13    0.03
  -2   0   0  287.51   15.54
  -2   0   0  222.39   18.16
   2   0   0  246.08   17.26
   2   0   0  300.56   15.54
  -4   0   0    6.19    0.39
   4   0   0    5.46    0.44
  -4   0   0    5.29    0.46
   5   0   0    0.23    0.18
  -5   0   0    0.83    0.19
  -6   0   0   12.30    0.93
  -7   0   0    0.36    0.23
   0  -1   0    0.40    0.04
   0  -1   0    0.33    0.04
  -3  -1   0    1.44    0.15
  -4  -1   0   -0.02    0.05
  -4   1   0   -0.16    0.11
   4   1   0    0.28    0.15
  -4   1   0    0.11    0.14
   5   1   0    0.17    0.18
  -5  -1   0    0.78    0.20
  -5   1   0    0.61    0.19
  -6   1   0    0.70    0.23
  -6  -1   0    0.59    0.20
   7  -1   0    1.20    0.24
   0  -2   0 1000.00   63.46
   0  -2   0  893.65   60.34
   0  -2   0  873.39   54.28
   1  -2   0  719.10   44.88
   1  -2   0  656.39   42.62
  -1   2   0  618.18   38.37
   1  -2   0  617.31   38.36
   2  -2   0   43.87    2.81
  -2   2   0   40.09    2.95
  -2  -2   0   42.55    2.94
  -2   2   0   42.81    2.53
   2  -2   0   42.75    2.95
  -3   2   0   35.70    2.45
   3  -2   0   35.96    2.33
  -3   2   0   36.72    2.09
   3   2   0   31.24    2.30
  -4   2   0    6.76    0.52
  -4  -2   0    5.56    0.49
   4  -2   0    6.98    0.50
   4   2   0    6.19    0.47
  -5  -2   0    6.70    0.59
  -5   2   0    8.84    0.63
   6  -2   0    1.78    0.24
   7  -2   0    0.47    0.22
   8  -2   0    0.20    0.22
   0  -3   0    0.06    0.05
   0  -3   0    0.05    0.06
   0  -3   0   -0.14    0.07
   1  -3   0    0.44    0.13
   1  -3   0    0.41    0.14
   2  -3   0   16.45    1.12
   2  -3   0   14.68    1.07
   3  -3   0    2.29    0.26
  -3  -3   0    2.64    0.26
   3  -3   0    2.75    0.26
   5  -3   0   -0.18    0.17
   6  -3   0    0.23    0.18
   7  -3   0   -0.20    0.19
   8  -3   0    0.12    0.23
   0  -4   0   13.12    0.91
   0  -4   0   13.99    0.96
   0  -4   0   12.84    0.81
  -1  -4   0   58.74    4.49
   1  -4   0   68.10    4.29
   1  -4   0   68.30    4.51
   2  -4   0  110.76    7.73
   2  -4   0  108.48    7.35
  -2  -4   0  115.97    7.71
   3  -4   0    1.60    0.23
   3  -4   0    1.93    0.24
   4  -4   0    9.01    0.71
   5  -4   0    2.50    0.30
   6  -4   0    0.44    0.21
   7  -4   0    1.83    0.32
   0  -5   0    0.93    0.16
   0  -5   0    0.90    0.17
   1  -5   0    4.22    0.33
   1  -5   0    3.59    0.33
  -1  -5   0    3.15    0.31
   2  -5   0    0.97    0.22
   2  -5   0    0.56    0.19
   3  -5   0    2.00    0.27
   4  -5   0    0.15    0.19
   5  -5   0   -0.09    0.18
   6  -5   0    0.29    0.21
   7  -5   0   -0.15    0.22
   0  -6   0    4.52    0.41
   0  -6   0    5.26    0.40
  -1  -6   0    3.39    0.32
   1  -6   0    3.80    0.35
   1  -6   0    3.53    0.34
   2  -6   0    8.90    0.71
   3  -6   0   23.40    1.70
   4  -6   0    0.54    0.22
   5  -6   0    0.97    0.26
   6  -6   0    0.92    0.28
   0  -7   0    0.72    0.20
   1  -7   0    0.31    0.18
  -1  -7   0    0.09    0.15
   2  -7   0    0.35    0.21
   3  -7   0    0.16    0.20
   4  -7   0    0.28    0.21
   5  -7   0    0.11    0.20
   6  -7   0   -0.23    0.21
   0  -8   0    0.01    0.20
   1  -8   0    1.08    0.27
   2  -8   0    1.57    0.30
   3  -8   0    3.70    0.40
   4  -8   0    3.70    0.40
   5  -8   0    0.67    0.25
   1  -9   0   -0.25    0.23
   2  -9   0   -0.11    0.24
   3  -9   0    0.27    0.24
   4  -9   0    0.22    0.23
   2 -10   0   -0.09    0.30
   0   0   1    0.01    0.01
   0   0  -1    0.00    0.00
   0   0  -1    0.00    0.00
   1   0  -1  218.39   12.53
  -1   0  -1  220.21   14.64
   1   0   1  184.13   13.91
  -1   0  -1  227.91   12.53
   3   0  -1   59.05    4.26
  -3   0  -1   62.65    4.49
   3   0   1   65.94    4.26
  -3   0   1   71.23    3.84
  -5   0   1    0.46    0.18
   5   0  -1    0.92    0.22
  -5   0  -1    0.76    0.21
  -5   0  -1    0.82    0.16
   5   0   1    1.01    0.22
   7   0  -1    1.09    0.22
  -7   0  -1    0.49    0.23
   0   1  -1    5.34    0.36
   0  -1   1    4.84    0.32
   0  -1   1    5.39    0.36
   0  -1  -1    5.59    0.37
   0   1  -1    5.18    0.32
   1  -1   1  387.26   23.94
   1  -1   1  417.14   26.60
  -1   1  -1  419.82   28.00
  -1   1  -1  383.51   23.94
  -1   1  -1  410.60   26.60
   1  -1  -1  422.32   28.00
   1  -1  -1  408.95   23.94
   2   1  -1   35.78    2.33
  -2   1   1   43.11    2.35
  -2  -1  -1   34.42    2.33
  -2   1   1   41.94    2.74
   2  -1   1   41.08    2.61
  -2   1  -1   43.17    2.35
  -2   1  -1   38.55    2.74
   2   1   1   39.64    2.34
   2   1   1   32.72    2.59
   2  -1  -1   43.32    2.61
   2  -1  -1   44.10    2.35
  -2  -1   1   36.00    2.33
   3  -1   1    8.80    0.66
   3   1  -1   10.30    0.65
  -3   1  -1    8.83    0.70
  -3  -1   1    9.08    0.68
  -3   1  -1    9.22    0.60
   3   1   1    9.75    0.59
  -4  -1  -1    2.62    0.21
   4  -1  -1    2.64    0.26
  -5   1   1    1.04    0.22
  -5  -1  -1    0.91    0.17
  -5  -1  -1    1.24    0.23
   5   1  -1    0.91    0.22
   5   1   1    1.05    0.23
  -5   1  -1    0.94    0.22
  -5   1  -1    1.17    0.18
  -6  -1  -1    1.16    0.24
  -6   1   1    0.68    0.24
  -6  -1   1    0.67    0.18
  -6   1  -1    0.73    0.24
   7  -1  -1    1.74    0.27
  -7   1  -1    1.26    0.29
   8  -1   1    0.02    0.20
   0  -2   1   59.97    4.46
   0  -2   1   76.07    4.02
   1  -2   1  464.21   26.92
  -1  -2  -1  503.22   31.51
   1  -2   1  480.95   31.49
   1  -2   1  466.87   29.91
   1  -2  -1  423.59   31.48
  -1   2  -1  470.01   26.93
   1  -2  -1  396.91   26.92
   2  -2   1    8.80    0.71
  -2   2  -1   11.46    0.75
  -2   2  -1    9.54    0.64
   2  -2  -1   11.16    0.72
  -3  -2  -1    3.21    0.24
   3  -2   1    4.14    0.31
   3  -2  -1    3.07    0.29
   3  -2  -1    3.62    0.30
  -3   2  -1    4.03    0.27
   3   2   1    3.49    0.27
  -3   2  -1    3.20    0.31
  -4  -2  -1    5.62    0.37
   4  -2   1    5.61    0.45
  -4  -2  -1    6.34    0.46
  -4   2   1    5.16    0.46
   4   2  -1    5.30    0.42
   4  -2  -1    5.59    0.45
  -4   2  -1    5.10    0.40
  -4   2  -1    5.07    0.47
   4   2   1    6.04    0.43
   4  -2  -1    5.17    0.45
  -4  -2   1    5.90    0.44
   5  -2  -1    6.64    0.50
  -5  -2   1    6.85    0.49
  -5   2  -1    4.48    0.50
   6  -2  -1    0.73    0.20
  -6   2  -1    0.70    0.26
   7  -2   1    0.34    0.21
   7  -2  -1    0.30    0.20
   8  -2   1    0.19    0.22
   8  -2  -1    0.26    0.22
   0  -3   1    0.04    0.05
   0  -3   1   -0.01    0.07
   0  -3   1    0.17    0.07
   2  -3   1   48.93    3.52
  -2  -3  -1   61.20    3.69
   2  -3   1   45.68    3.69
  -2   3  -1   46.00    3.16
   2  -3  -1   58.21    3.70
   2  -3  -1   56.86    3.52
  -2  -3   1   55.42    3.68
   3  -3   1    9.05    0.68
  -3  -3  -1   10.08    0.70
   3  -3   1    8.82    0.70
   3  -3  -1   10.04    0.69
   3  -3  -1    9.05    0.70
  -3   3  -1    8.67    0.60
   4  -3   1    3.01    0.30
  -4  -3  -1    3.68    0.30
  -4  -3   1    2.10    0.27
  -4   3  -1    2.62    0.25
   4  -3  -1    2.83    0.29
  -4   3  -1    3.55    0.33
   5  -3   1    0.17    0.19
   5  -3  -1    0.27    0.17
   6  -3   1    0.80    0.22
   6  -3  -1    0.77    0.22
   7  -3   1    0.14    0.20
   7  -3  -1   -0.04    0.21
   8  -3   1    0.59    0.26
   8  -3  -1    0.77    0.27
   0  -4   1   23.88    1.50
   0  -4  -1   25.46    1.76
   0  -4  -1   25.26    1.67
   0  -4   1   25.10    1.67
   0  -4  -1   23.83    1.50
   0  -4   1   26.97    1.76
   1  -4   1   88.49    5.97
   1  -4   1   91.77    6.29
  -1  -4   1   92.15    6.27
   2  -4   1  111.83    6.83
   2  -4   1  108.95    7.18
  -2  -4  -1   98.30    7.15
   2  -4  -1   95.15    6.82
   2  -4  -1   91.79    7.17
  -2  -4   1  115.65    7.15
  -3  -4  -1    2.14    0.23
   3  -4   1    0.84    0.20
   3  -4   1    1.30    0.23
  -3  -4   1    1.60    0.20
   4  -4   1   13.35    0.95
   4  -4  -1   11.94    0.95
   5  -4   1    1.24    0.24
   5  -4  -1    1.34    0.25
   6  -4   1    0.77    0.23
   6  -4  -1    0.90    0.24
   7  -4   1    0.33    0.24
   7  -4  -1    0.28    0.23
   0  -5   1    3.48    0.31
   0  -5   1    3.97    0.32
   0  -5  -1    3.78    0.32
   0  -5  -1    3.92    0.33
   1  -5   1    5.76    0.50
   1  -5   1    5.93    0.51
  -1  -5   1    6.37    0.50
   1  -5  -1    7.96    0.53
   3  -5   1    6.15    0.53
   3  -5  -1    6.35    0.53
   4  -5   1   -0.10    0.17
   4  -5  -1    0.39    0.19
   5  -5   1   -0.04    0.18
   5  -5  -1    0.37    0.20
   6  -5   1   -0.03    0.20
   6  -5  -1    0.25    0.21
   7  -5   1    0.47    0.26
   7  -5  -1    0.55    0.26
   0  -6   1    2.25    0.24
   0  -6   1    1.78    0.22
   1  -6   1    2.69    0.27
   1  -6   1    2.34    0.27
   1  -6  -1    2.11    0.26
   1  -6  -1    2.32    0.28
  -1  -6   1    2.17    0.25
  -2  -6  -1   11.21    0.85
   2  -6   1   13.57    0.88
   2  -6  -1    9.45    0.86
   3  -6   1   13.22    0.91
   3  -6  -1   10.11    0.89
   4  -6   1    0.51    0.22
   4  -6  -1    0.45    0.21
   5  -6   1    1.51    0.28
   5  -6  -1    0.64    0.24
   6  -6   1    1.05    0.28
   6  -6  -1    0.98    0.27
   0  -7  -1    2.78    0.30
   0  -7   1    2.20    0.27
   1  -7   1    0.99    0.22
   1  -7  -1    1.39    0.25
   2  -7   1    2.61    0.31
   2  -7  -1    2.30    0.31
   3  -7   1    0.16    0.20
   3  -7  -1    0.80    0.24
   4  -7   1    0.24    0.21
   4  -7  -1    0.43    0.21
   5  -7   1    0.69    0.24
   5  -7  -1    0.21    0.21
   6  -7   1   -0.06    0.22
   6  -7  -1    0.20    0.23
   0  -8  -1    0.25    0.22
   0  -8   1   -0.05    0.20
   1  -8   1    0.51    0.22
   1  -8  -1    0.26    0.23
   2  -8   1    0.83    0.25
   2  -8  -1    0.99    0.27
   3  -8   1    2.62    0.33
   3  -8  -1    2.10    0.35
   4  -8   1    2.49    0.32
   4  -8  -1    1.96    0.33
   5  -8   1    0.57    0.24
   5  -8  -1    0.24    0.23
   1  -9   1   -0.39    0.23
   1  -9  -1   -0.21    0.25
   2  -9   1    0.14    0.25
   2  -9  -1    0.25    0.27
   3  -9   1    0.43    0.25
   3  -9  -1    0.56    0.27
   4  -9   1    0.34    0.24
   4  -9  -1    0.39    0.25
   2 -10  -1   -0.31    0.29
   0   0  -2   74.13    4.93
   0   0  -2   68.09    4.69
  -1   0  -2    0.09    0.05
  -1   0  -2    0.10    0.03
   1   0   2    0.10    0.04
   1   0   2    0.06    0.04
   1   0  -2    0.00    0.03
  -1   0  -2    0.00    0.04
  -2   0  -2    3.32    0.25
   2   0  -2    2.84    0.21
  -2   0  -2    3.41    0.21
  -2   0  -2    2.58    0.23
   2   0   2    2.75    0.23
   3   0  -2    0.13    0.10
   3   0   2    0.32    0.11
   4   0  -2    1.88    0.22
  -4   0  -2    2.09    0.25
  -4   0   2    2.42    0.22
   4   0   2    1.96    0.23
  -4   0  -2    2.02    0.20
  -6   0  -2    3.17    0.35
  -6   0   2    3.00    0.33
  -7   0  -2    0.04    0.21
   0  -1  -2   17.22    1.18
   0  -1   2   17.07    1.12
   0   1  -2   16.91    1.12
   0  -1   2   15.94    1.01
   0   1  -2   17.94    1.18
   0   1  -2   16.52    1.01
   1  -1   2   11.10    0.86
   1  -1  -2   13.43    0.91
  -1   1  -2   14.10    0.91
   2  -1   2    5.70    0.44
   2  -1   2    6.44    0.40
  -2   1  -2    6.22    0.40
   2  -1  -2    6.36    0.40
  -2   1  -2    6.73    0.47
  -2   1  -2    5.91    0.44
   2  -1  -2    5.90    0.46
   3   1  -2    9.06    0.52
  -3   1   2    8.63    0.61
   3   1  -2    7.52    0.57
   3  -1  -2    8.94    0.59
  -3  -1   2    8.34    0.60
  -3   1  -2    6.75    0.62
   4   1  -2   11.15    0.86
  -4   1   2   13.30    0.92
  -4  -1  -2   12.50    0.78
   4   1   2   11.98    0.87
   4  -1  -2   14.94    0.89
  -4   1  -2   13.20    0.93
  -4  -1   2   10.60    0.90
  -5  -1  -2    2.11    0.21
  -5   1  -2    1.72    0.21
  -6  -1  -2    1.46    0.27
  -6   1  -2    0.63    0.26
   6  -1  -2    1.64    0.22
   7  -1  -2    1.04    0.23
  -7   1  -2    1.23    0.28
   8  -1   2    0.27    0.21
   0  -2   2    0.39    0.07
   0   2  -2    0.14    0.07
   0  -2   2    0.34    0.08
   1  -2   2  219.21   13.84
   1  -2   2  207.31   12.45
  -1   2  -2  211.51   13.84
  -1   2  -2  208.44   12.46
   2  -2   2   73.63    4.77
  -2   2  -2   68.40    5.02
  -2   2  -2   73.69    4.29
   2  -2  -2   74.25    5.02
   3   2  -2    3.49    0.28
   3  -2  -2    3.51    0.31
   3  -2  -2    3.68    0.31
  -3  -2   2    4.17    0.30
  -4  -2  -2    5.17    0.43
   4   2  -2    4.81    0.40
   4  -2   2    6.28    0.45
   4  -2  -2    5.08    0.43
   4  -2  -2    4.97    0.43
  -4   2  -2    5.85    0.39
  -4  -2   2    5.03    0.41
  -5  -2  -2    1.49    0.19
  -5   2  -2    1.62    0.27
  -5   2  -2    0.86    0.20
   5  -2  -2    1.85    0.23
   6  -2  -2    1.65    0.23
  -6   2  -2    1.51    0.30
   7  -2   2    1.12    0.27
   7  -2  -2    1.66    0.27
   8  -2   2    0.20    0.22
   8  -2  -2    0.09    0.21
   0  -3   2    2.10    0.16
   0   3  -2    2.41    0.16
   0  -3   2    2.22    0.18
   0  -3   2    1.81    0.18
   1  -3   2   77.45    5.33
   1  -3   2   82.94    5.61
   1  -3  -2   89.51    5.61
  -1   3  -2   76.08    4.80
  -1  -3   2   79.75    5.59
   2  -3   2   51.08    3.53
   2  -3   2   51.02    3.36
  -2  -3  -2   57.30    3.53
   2  -3  -2   47.02    3.36
  -2   3  -2   47.74    3.02
  -2   3  -2   50.36    3.54
   2  -3  -2   50.60    3.53
   3  -3   2    4.82    0.37
  -3   3  -2    4.24    0.39
  -3   3  -2    4.04    0.32
  -4  -3  -2    6.40    0.53
  -4   3  -2    6.50    0.46
  -4   3  -2    5.80    0.54
   4  -3  -2    7.19    0.53
  -5   3  -2    4.36    0.45
   5  -3  -2    4.86    0.42
   6  -3   2    0.30    0.19
   6  -3  -2    0.03    0.17
   7  -3   2    0.43    0.23
   7  -3  -2    0.19    0.21
   8  -3   2    0.57    0.26
   8  -3  -2    0.53    0.25
   0  -4   2   12.50    0.97
   0  -4   2   14.92    0.83
   0  -4   2   13.15    0.93
   0  -4  -2   14.42    0.98
   0  -4  -2   13.05    0.83
  -2  -4  -2   74.10    5.43
   2  -4   2   83.53    5.44
  -2   4  -2   77.77    4.66
  -3  -4  -2    7.00    0.55
   3  -4   2    6.20    0.55
   3  -4   2    7.02    0.55
   3  -4  -2    7.26    0.55
   3  -4  -2    7.31    0.56
  -3   4  -2    6.63    0.47
   4  -4  -2    4.03    0.39
   5  -4   2    1.01    0.23
   5  -4  -2    1.01    0.23
   6  -4   2    0.30    0.21
   6  -4  -2    0.21    0.20
   7  -4   2    0.13    0.22
   7  -4  -2    0.12    0.22
   0  -5   2    2.38    0.23
   0  -5   2    2.26    0.22
  -1  -5  -2   11.55    0.86
   1  -5   2   11.46    0.83
   1  -5   2   11.36    0.86
   1  -5  -2   12.14    0.87
  -1  -5   2   10.75    0.84
   1  -5  -2   13.02    0.84
   2  -5   2    2.25    0.27
   2  -5   2    1.99    0.27
  -2  -5   2    2.38    0.24
   3  -5   2    3.19    0.34
   3  -5  -2    3.12    0.33
   4  -5   2   -0.25    0.18
   4  -5  -2    0.70    0.20
   5  -5   2    0.48    0.22
   5  -5  -2    0.33    0.21
   6  -5   2    0.35    0.23
   6  -5  -2    0.54    0.23
   7  -5   2    0.73    0.28
   7  -5  -2    0.61    0.26
   0  -6   2   19.58    1.39
   0  -6  -2   22.25    1.40
   0  -6  -2   20.59    1.47
   0  -6   2   19.44    1.46
  -1  -6  -2    3.12    0.31
   1  -6   2    2.76    0.30
   1  -6   2    3.00    0.31
   1  -6  -2    3.80    0.33
   1  -6  -2    3.94    0.34
  -1  -6   2    2.53    0.29
  -2  -6  -2    4.28    0.38
   2  -6  -2    3.72    0.39
   3  -6  -2    6.53    0.57
   4  -6   2    0.52    0.22
   4  -6  -2    1.24    0.24
   5  -6   2    0.73    0.24
   5  -6  -2    0.61    0.22
   6  -6   2    0.71    0.26
   6  -6  -2    0.37    0.23
   0  -7  -2    0.81    0.23
   0  -7   2    1.24    0.22
   1  -7   2    1.73    0.26
  -1  -7  -2    1.77    0.26
   1  -7  -2    1.91    0.26
   2  -7   2    0.22    0.19
   2  -7  -2    0.21    0.21
   3  -7   2   -0.07    0.19
   3  -7  -2    0.62    0.22
   4  -7   2    0.31    0.21
   4  -7  -2    0.81    0.23
   5  -7   2    0.21    0.22
   5  -7  -2    0.25    0.21
   6  -7   2    0.47    0.26
   6  -7  -2    0.62    0.25
   0  -8  -2    1.77    0.31
   1  -8   2    1.66    0.28
   1  -8  -2    1.14    0.29
   2  -8   2    0.65    0.22
   2  -8  -2    0.09    0.23
   3  -8   2    1.74    0.29
   3  -8  -2    1.13    0.30
   4  -8   2    1.83    0.30
   4  -8  -2    0.95    0.28
   5  -8   2    0.29    0.22
   5  -8  -2    0.86    0.26
   1  -9  -2    0.11    0.29
   2  -9   2    0.22    0.25
   2  -9  -2    0.77    0.30
   3  -9   2    0.16    0.22
   3  -9  -2    0.01    0.26
   4  -9   2    0.35    0.24
   4  -9  -2    0.58    0.27
   2 -10  -2   -0.47    0.29
   0   0  -3    0.09    0.02
   0   0  -3    0.09    0.02
  -1   0  -3   48.51    3.66
  -1   0  -3   59.48    3.29
   1   0   3   59.58    3.66
  -1   0  -3   55.38    3.85
  -2   0  -3    0.03    0.06
  -2   0  -3    0.10    0.09
   2   0   3   -0.16    0.07
   2   0   3   -0.15    0.06
  -2   0  -3   -0.03    0.06
  -3   0  -3   28.50    2.05
   3   0   3   30.96    2.06
  -3   0  -3   32.20    1.85
  -3   0  -3   31.65    2.17
  -4   0   3    1.44    0.16
   4   0  -3    0.31    0.15
  -5   0  -3    3.71    0.41
   5   0  -3    4.89    0.40
  -5   0   3    3.86    0.39
  -5   0  -3    5.40    0.36
   5   0   3    5.33    0.42
  -6   0  -3    0.85    0.25
  -6   0  -3    0.40    0.18
  -7   0  -3    0.58    0.24
   0  -1   3  104.78    6.61
   0  -1  -3   98.02    6.95
   0   1  -3  104.69    6.62
   0   1  -3   96.05    5.95
   0   1  -3  100.76    6.96
   1  -1   3   40.47    2.38
   1  -1   3   37.39    2.65
  -1  -1  -3   41.08    2.79
  -1   1  -3   38.87    2.38
  -1   1  -3   41.12    2.79
  -1   1  -3   36.78    2.65
   1  -1  -3   44.27    2.78
   1   1   3   41.57    2.65
   2  -1   3   32.92    1.79
   2  -1   3   32.23    1.99
  -2  -1  -3   26.13    2.09
   2   1  -3   27.13    1.78
  -2   1  -3   30.77    1.99
  -2   1  -3   27.19    2.09
   2   1   3   29.85    1.78
  -2   1  -3   31.24    1.79
   2  -1  -3   29.21    2.08
   2  -1  -3   33.18    1.79
   3  -1   3   52.16    3.25
  -3  -1  -3   51.52    3.42
   3   1  -3   43.73    2.90
  -3   1  -3   52.63    3.42
   3   1   3   45.57    3.24
  -3   1  -3   50.79    3.25
  -3   1  -3   49.78    2.92
   3  -1  -3   46.32    3.40
  -5  -1  -3    7.19    0.46
   5   1  -3    5.51    0.51
  -5  -1  -3    5.82    0.54
  -5   1  -3    6.48    0.56
   5   1   3    7.48    0.53
   5  -1  -3    6.20    0.51
  -5   1  -3    7.07    0.47
  -6  -1  -3    1.14    0.20
   6  -1  -3    0.43    0.19
  -6   1  -3    1.10    0.21
  -7   1  -3    1.63    0.30
   7  -1  -3    1.70    0.27
  -8   1  -3    0.32    0.25
   0  -2   3  208.23   13.20
   0   2  -3  211.40   13.21
   0  -2   3  195.35   11.88
   0   2  -3  196.22   11.88
   0  -2   3  188.95   13.89
   0  -2  -3  210.84   13.89
   1  -2   3   32.23    2.11
  -1  -2  -3   36.97    2.47
  -1   2  -3   37.62    2.12
   2  -2   3   74.36    4.91
  -2  -2  -3   66.42    4.88
  -2   2  -3   76.24    4.91
   2  -2  -3   77.08    5.16
  -2   2  -3   75.68    5.16
  -2   2  -3   77.50    4.41
  -3  -2  -3    5.04    0.32
   3  -2   3    5.18    0.39
   3   2  -3    4.00    0.34
  -3  -2  -3    4.77    0.35
   3   2   3    4.78    0.35
  -3   2  -3    5.11    0.34
   3  -2  -3    5.26    0.39
  -3   2  -3    4.10    0.40
   4   2  -3   12.76    0.96
   4   2  -3   15.45    0.87
  -4  -2  -3   14.20    0.86
   4  -2  -3   14.34    1.02
  -4  -2   3   12.01    1.00
  -4   2  -3   15.00    1.05
  -4   2  -3   16.07    0.90
   4   2   3   12.95    0.97
  -5  -2  -3    2.70    0.28
  -5  -2  -3    2.24    0.23
  -5   2  -3    1.60    0.24
  -5   2  -3    2.48    0.30
  -6   2  -3    0.25    0.24
   6  -2  -3    1.32    0.22
  -7   2  -3    0.31    0.24
   7  -2  -3    0.01    0.18
   8  -2   3    0.09    0.22
   8  -2  -3   -0.07    0.19
   0   3  -3    3.34    0.22
   0  -3   3    3.05    0.25
   0  -3   3    3.14    0.22
   0   3  -3    3.11    0.24
   0  -3  -3    3.61    0.27
   1  -3   3   48.44    3.04
  -1   3  -3   43.90    3.03
  -1   3  -3   45.39    2.73
   2  -3   3   53.60    3.22
  -2   3  -3   47.57    2.89
  -2   3  -3   49.20    3.38
   2  -3  -3   43.51    3.37
   3  -3   3   12.30    0.97
  -3  -3  -3   14.52    1.02
  -3   3  -3   12.79    1.02
   3  -3  -3   15.17    1.02
  -3   3  -3   12.46    0.87
   3  -3  -3   16.17    0.98
   4  -3  -3    3.85    0.33
  -4   3  -3    2.75    0.28
  -4   3  -3    3.28    0.34
  -5  -3  -3    4.40    0.39
  -5   3  -3    3.27    0.32
   5  -3  -3    3.85    0.36
  -5   3  -3    3.54    0.40
   6  -3  -3    0.44    0.19
  -6   3  -3    0.01    0.23
   7  -3   3    0.21    0.21
   7  -3  -3    0.03    0.20
   8  -3   3    1.15    0.28
   8  -3  -3    0.70    0.25
   0  -4   3   14.59    0.89
   0  -4   3   13.88    0.99
   0  -4  -3   15.31    1.05
  -1  -4  -3    3.29    0.32
  -1   4  -3    4.09    0.27
  -2  -4  -3   15.71    1.13
   3  -4   3    3.83    0.35
   3  -4   3    4.17    0.35
  -3  -4  -3    3.74    0.36
   3  -4  -3    3.30    0.34
  -3   4  -3    3.57    0.30
   3  -4  -3    3.48    0.35
   4  -4   3    4.36    0.42
   4  -4  -3    4.93    0.42
  -4   4  -3    4.44    0.37
   5  -4   3    1.11    0.24
   5  -4  -3    1.16    0.23
   6  -4   3   -0.02    0.20
   6  -4  -3    0.03    0.19
   7  -4   3   -0.23    0.20
   7  -4  -3    0.16    0.21
   0  -5   3    1.26    0.16
  -1  -5  -3    8.00    0.58
   1  -5   3    7.78    0.56
   1  -5  -3    7.11    0.56
   1  -5  -3    6.77    0.58
  -1  -5   3    7.51    0.55
   2  -5   3    9.83    0.79
   2  -5   3    9.98    0.81
  -2  -5  -3   12.11    0.81
   2  -5  -3   11.16    0.80
   2  -5  -3   10.77    0.82
   3  -5   3    2.50    0.33
   3  -5  -3    3.94    0.35
   4  -5   3    1.27    0.26
   5  -5   3    0.18    0.20
   5  -5  -3    0.61    0.21
   6  -5   3    0.33    0.24
   6  -5  -3    1.02    0.25
   7  -5   3    0.79    0.28
   7  -5  -3    0.81    0.26
   0  -6  -3    1.30    0.23
  -1  -6  -3    1.15    0.23
   1  -6   3    1.15    0.22
   1  -6   3    1.70    0.22
   1  -6  -3    2.17    0.25
  -1  -6   3    1.37    0.19
   3  -6  -3    3.45    0.38
   4  -6   3    1.19    0.26
   4  -6  -3    1.70    0.26
   5  -6   3    1.23    0.27
   5  -6  -3    1.18    0.26
   6  -6   3    0.14    0.23
   6  -6  -3    0.06    0.20
   0  -7   3    2.51    0.27
   0  -7  -3    2.51    0.31
   1  -7   3    1.62    0.25
  -1  -7  -3    1.59    0.27
   1  -7  -3    1.72    0.28
   2  -7   3    0.50    0.20
   2  -7  -3    0.01    0.21
   3  -7   3    1.90    0.31
   4  -7   3    0.99    0.26
   4  -7  -3    1.13    0.26
   5  -7   3    0.05    0.23
   5  -7  -3    0.33    0.21
   6  -7   3    1.64    0.33
   6  -7  -3    1.37    0.29
   0  -8  -3    1.40    0.30
   1  -8   3    0.84    0.23
   1  -8  -3    0.54    0.26
   2  -8   3    0.72    0.23
   2  -8  -3    0.77    0.28
   3  -8   3    0.95    0.23
   3  -8  -3    0.06    0.24
   4  -8   3    1.47    0.27
   4  -8  -3    0.84    0.27
   5  -8   3    0.26    0.23
   5  -8  -3    0.74    0.25
   1  -9  -3   -0.31    0.27
   2  -9   3    0.37    0.24
   2  -9  -3    0.93    0.31
   3  -9   3    0.50    0.25
   3  -9  -3    0.38    0.29
   4  -9   3   -0.04    0.22
   4  -9  -3    0.39    0.27
   2 -10  -3   -0.78    0.29
   0   0  -4   70.72    5.28
   0   0  -4   82.68    5.03
   1   0  -4    0.01    0.03
  -1   0  -4    0.02    0.06
  -1   0  -4    0.03    0.05
  -2   0  -4   59.09    3.72
   2   0   4   54.81    3.53
   2   0  -4   46.94    3.70
  -2   0  -4   57.90    3.18
  -2   0  -4   49.26    3.52
  -3   0  -4    0.22    0.08
  -3   0  -4    0.22    0.10
   3   0   4    0.15    0.11
   4   0  -4   22.44    1.54
  -4   0  -4   20.42    1.63
   4   0   4   23.37    1.55
   4   0  -4   22.34    1.60
  -4   0  -4   25.38    1.39
  -6   0  -4    2.84    0.35
  -6   0  -4    2.66    0.28
  -7   0  -4    0.18    0.23
   0   1  -4    1.56    0.14
   0   1  -4    1.71    0.14
   1  -1   4   39.09    2.26
  -1  -1  -4   33.87    2.64
   1  -1   4   38.15    2.51
  -1   1  -4   38.20    2.64
   1   1   4   37.07    2.50
   1  -1  -4   39.79    2.63
  -1   1  -4   39.97    2.51
  -1   1  -4   38.25    2.26
  -2  -1  -4   18.41    1.35
   2  -1   4   20.26    1.29
  -2   1  -4   18.80    1.35
  -2   1  -4   19.75    1.16
  -2   1  -4   19.04    1.29
   2  -1  -4   20.72    1.34
   2   1   4   16.66    1.27
  -3  -1  -4   41.36    3.02
  -3  -1  -4   42.11    2.57
   3  -1   4   43.19    2.87
   3   1   4   40.46    2.86
   3  -1  -4   44.45    3.00
  -3   1  -4   45.11    2.58
  -3  -1   4   41.52    2.99
  -3   1  -4   44.24    3.02
  -3   1  -4   46.07    2.87
  -4  -1  -4   18.68    1.42
  -4  -1  -4   19.76    1.20
   4  -1   4   20.63    1.36
   4   1  -4   17.86    1.34
   4  -1  -4   20.46    1.40
   4  -1  -4   21.77    1.35
  -4   1  -4   19.66    1.22
   4   1   4   19.72    1.35
  -4   1  -4   18.93    1.43
  -5  -1  -4    2.66    0.33
  -5  -1  -4    3.09    0.27
  -5   1  -4    3.57    0.29
  -5   1  -4    2.88    0.34
   5   1   4    2.92    0.32
  -6  -1  -4    5.10    0.40
  -6  -1  -4    5.88    0.48
  -6   1  -4    5.39    0.41
  -6   1  -4    5.05    0.49
   6  -1  -4    4.22    0.42
   7  -1  -4    0.81    0.21
  -8   1  -4   -0.11    0.24
   0  -2  -4    3.35    0.27
  -1  -2  -4   74.18    4.67
   1  -2   4   68.32    4.44
   1  -2   4   66.17    4.00
   1   2  -4   71.83    4.44
  -1  -2  -4   65.68    4.43
  -1   2  -4   64.68    3.99
  -1   2  -4   67.89    4.44
  -1   2  -4   67.80    4.67
   1  -2  -4   61.47    4.67
   2  -2   4    6.28    0.48
  -2  -2  -4    6.29    0.45
  -2   2  -4    6.22    0.47
  -2   2  -4    7.25    0.43
  -3  -2  -4    5.21    0.45
  -3  -2  -4    5.33    0.40
  -3  -2  -4    5.34    0.36
   3  -2   4    5.63    0.43
  -3   2  -4    6.07    0.39
  -3   2  -4    5.07    0.45
  -3   2  -4    6.19    0.43
   3  -2  -4    6.29    0.44
   3   2   4    4.80    0.40
  -4  -2  -4    4.45    0.32
   4  -2   4    4.61    0.39
  -4  -2  -4    3.98    0.41
   4  -2  -4    4.38    0.38
  -4   2  -4    4.81    0.42
   4   2   4    4.21    0.37
  -4   2  -4    4.54    0.35
   4  -2  -4    5.58    0.40
  -5  -2  -4    4.82    0.36
  -5   2  -4    5.21    0.47
  -5   2  -4    4.26    0.38
  -6  -2  -4    0.31    0.24
   6  -2  -4    0.37    0.18
  -6   2  -4    0.35    0.17
  -6   2  -4    0.00    0.21
  -7   2  -4    0.75    0.26
   7  -2  -4   -0.03    0.18
   8  -2   4   -0.08    0.22
   0   3  -4    3.01    0.20
   0  -3   4    3.03    0.20
   0   3  -4    2.84    0.22
   0  -3   4    2.32    0.23
   0  -3   4    2.99    0.22
   2  -3   4   19.50    1.25
  -2  -3  -4   16.44    1.30
  -2   3  -4   18.49    1.25
  -2   3  -4   20.09    1.31
  -2   3  -4   16.91    1.12
   3  -3   4   27.17    1.82
  -3   3  -4   26.40    1.63
   3  -3  -4   25.43    1.89
  -3   3  -4   28.02    1.91
  -4   3  -4    3.88    0.39
  -4   3  -4    4.17    0.33
   4  -3  -4    3.97    0.37
  -5  -3  -4    7.24    0.58
  -5   3  -4    6.42    0.50
  -5   3  -4    6.10    0.59
   5  -3  -4    7.55    0.57
  -6   3  -4    0.63    0.19
  -6   3  -4    0.68    0.26
   6  -3  -4    0.40    0.19
   7  -3   4    0.46    0.24
   7  -3  -4    0.38    0.22
   8  -3   4    1.21    0.31
   8  -3  -4    1.97    0.31
   0   4  -4   18.12    1.32
   0  -4   4   21.21    1.20
   0  -4  -4   19.20    1.41
   0  -4   4   20.16    1.33
   0   4  -4   20.31    1.19
   1  -4   4    4.01    0.38
  -1  -4  -4    5.30    0.39
   1  -4   4    4.12    0.36
  -1  -4   4    5.47    0.35
   1  -4  -4    4.54    0.39
  -1   4  -4    4.14    0.32
  -3  -4  -4    4.02    0.37
   3  -4   4    3.68    0.35
   3  -4   4    4.26    0.35
  -3   4  -4    3.47    0.30
   3  -4  -4    3.35    0.34
  -3   4  -4    4.45    0.37
   3  -4  -4    2.93    0.33
   4  -4   4    4.35    0.40
  -4   4  -4    4.62    0.44
  -4   4  -4    4.17    0.36
   4  -4  -4    3.98    0.40
   5  -4   4    2.92    0.31
  -5   4  -4    2.49    0.27
   5  -4  -4    2.41    0.30
   6  -4   4    0.24    0.22
   6  -4  -4    0.48    0.21
   7  -4   4    0.33    0.24
   7  -4  -4    0.18    0.21
   0  -5   4   14.35    1.03
   0  -5  -4   15.64    1.09
   1  -5   4    5.21    0.43
  -1  -5  -4    5.18    0.45
  -1   5  -4    4.66    0.37
  -1  -5   4    6.12    0.41
   2  -5   4    3.37    0.33
   2  -5   4    3.82    0.34
   2  -5  -4    2.80    0.33
   2  -5  -4    3.46    0.34
  -2   5  -4    3.40    0.28
   3  -5   4    3.41    0.35
  -3   5  -4    3.67    0.31
   4  -5   4    1.32    0.27
   5  -5   4    0.87    0.24
   5  -5  -4    1.46    0.25
   6  -5   4    1.34    0.29
   6  -5  -4    1.71    0.28
   7  -5   4    0.81    0.29
   7  -5  -4    0.83    0.25
   0  -6  -4   -0.30    0.17
   0  -6  -4    0.48    0.19
   1  -6   4    6.74    0.54
  -1  -6  -4    7.17    0.56
   1  -6   4    6.96    0.53
  -1  -6   4    6.32    0.51
   1  -6  -4    6.75    0.54
   1  -6  -4    6.10    0.55
   2  -6   4    4.41    0.38
   2  -6  -4    3.20    0.37
   3  -6   4    4.66    0.43
   3  -6  -4    3.90    0.42
   4  -6   4    2.30    0.32
   4  -6  -4    1.95    0.28
   5  -6   4    0.98    0.25
   5  -6  -4    0.83    0.23
   6  -6   4    0.48    0.26
   6  -6  -4    0.41    0.22
   0  -7  -4    0.06    0.20
   0  -7   4    0.21    0.12
  -1  -7  -4    2.10    0.29
   1  -7   4    2.05    0.26
   1  -7  -4    2.16    0.29
   2  -7   4    0.61    0.22
   2  -7  -4    1.32    0.27
   3  -7   4    0.69    0.24
   4  -7   4    0.85    0.25
   4  -7  -4    0.55    0.23
   5  -7   4   -0.15    0.20
   5  -7  -4    0.13    0.20
   6  -7   4    0.35    0.26
   6  -7  -4    0.77    0.25
   0  -8  -4    2.36    0.35
   1  -8   4    0.16    0.19
   1  -8  -4    0.18    0.25
   2  -8   4    0.48    0.22
   2  -8  -4    0.58    0.28
   3  -8   4    0.72    0.22
   3  -8  -4    0.34    0.27
   4  -8   4    0.77    0.24
   4  -8  -4    0.45    0.25
   5  -8   4    0.85    0.26
   5  -8  -4    0.60    0.25
   1  -9  -4   -0.09    0.29
   2  -9   4    0.86    0.26
   2  -9  -4    1.39    0.35
   3  -9   4    0.43    0.24
   3  -9  -4    0.24    0.29
   4  -9   4    0.12    0.23
   4  -9  -4    0.55    0.29
   0   0  -5   -0.05    0.03
   0   0  -5    0.02    0.03
  -1   0  -5   81.48    5.63
  -1   0  -5   82.30    4.81
   1   0  -5   85.98    5.62
   1   0   5   82.15    5.35
  -1   0  -5   75.53    5.34
   2   0  -5   -0.14    0.05
  -2   0  -5   -0.08    0.06
   2   0   5   -0.06    0.07
  -2   0  -5    0.02    0.09
   2   0   5    0.05    0.08
  -2   0  -5   -0.07    0.07
  -3   0  -5   11.52    0.79
   3   0   5   12.33    0.80
   3   0  -5    9.69    0.81
  -3   0  -5   11.61    0.84
  -3   0  -5   11.85    0.71
   4   0   5    0.77    0.17
  -5   0  -5    1.84    0.20
  -5   0  -5    1.89    0.30
   5   0  -5    1.56    0.20
   5   0  -5    1.72    0.24
   5   0   5    1.94    0.26
  -6   0  -5    0.97    0.20
  -7   0  -5    0.36    0.25
  -7   0  -5    0.35    0.19
   0  -1  -5   82.37    5.84
   0   1  -5   87.75    5.55
   0  -1   5   89.66    5.55
   0   1  -5   78.92    5.84
   1  -1   5   12.53    0.82
   1  -1   5   12.38    0.73
  -1  -1  -5   10.96    0.85
   1   1   5   11.59    0.81
  -1   1  -5   12.87    0.86
  -1   1  -5   11.72    0.81
   1  -1  -5   11.96    0.84
  -1   1  -5   11.86    0.73
   2  -1   5   29.77    2.00
  -2  -1  -5   26.96    2.10
  -2  -1  -5   29.94    1.79
  -2   1  -5   34.65    1.81
  -2   1  -5   31.32    2.01
  -2   1  -5   29.00    2.11
   2   1   5   28.97    1.99
   3  -1   5   18.37    1.30
  -3  -1  -5   19.16    1.16
  -3  -1  -5   19.00    1.37
  -3  -1  -5   17.97    1.29
  -3   1  -5   19.90    1.37
  -3   1  -5   20.10    1.17
   3   1   5   20.77    1.30
  -3   1  -5   16.94    1.30
   3  -1  -5   19.53    1.35
  -4  -1  -5    3.17    0.27
  -4  -1  -5    3.59    0.35
  -4  -1  -5    3.43    0.30
   4  -1   5    3.76    0.33
  -4   1  -5    3.35    0.31
  -4   1  -5    3.99    0.36
  -4   1  -5    3.69    0.28
   4   1   5    3.30    0.31
  -5  -1  -5    0.68    0.17
  -5  -1  -5    1.04    0.27
   5   1   5    1.13    0.24
  -5   1  -5    0.94    0.18
   5  -1  -5    1.52    0.20
  -5   1  -5    1.02    0.25
  -6  -1  -5    5.10    0.42
  -6  -1  -5    6.16    0.51
  -6   1  -5    6.63    0.53
  -6   1  -5    5.34    0.43
   6  -1  -5    4.43    0.45
  -7  -1  -5    2.98    0.34
   7  -1  -5    2.02    0.27
  -7   1  -5    2.51    0.33
  -8   1  -5   -0.11    0.22
   0   2  -5    7.61    0.52
   0  -2  -5    6.12    0.53
   0  -2   5    7.28    0.50
   0   2  -5    7.21    0.45
   0   2  -5    7.68    0.50
   1  -2   5   25.96    1.45
  -1  -2  -5   22.30    1.60
   1  -2   5   23.16    1.61
  -1   2  -5   25.89    1.45
   1  -2  -5   21.02    1.68
  -1   2  -5   23.05    1.61
  -1   2  -5   27.64    1.70
   2  -2   5   12.44    0.89
  -2  -2  -5   14.63    0.79
  -2   2  -5   13.05    0.89
   2  -2  -5   13.17    0.93
   2   2   5   10.82    0.86
  -2   2  -5   13.46    0.94
  -2   2  -5   12.61    0.80
  -3  -2  -5    1.20    0.13
   3  -2   5    0.78    0.16
   3   2   5    1.20    0.14
   3  -2  -5    0.84    0.15
  -3   2  -5    0.81    0.18
  -3   2  -5    0.86    0.16
  -3   2  -5    0.99    0.14
  -4  -2  -5    2.20    0.21
   4   2  -5    1.57    0.21
   4  -2   5    2.17    0.24
   4   2   5    1.98    0.22
  -4   2  -5    2.45    0.28
  -4   2  -5    1.91    0.21
   4  -2  -5    1.87    0.23
  -5  -2  -5    8.81    0.67
  -5  -2  -5    7.81    0.54
  -5   2  -5    7.79    0.57
   5  -2  -5    7.06    0.63
  -5   2  -5    9.42    0.69
  -6  -2  -5    0.51    0.24
  -6   2  -5    0.27    0.18
   6  -2  -5    0.16    0.17
  -6   2  -5    0.11    0.22
  -7   2  -5    1.43    0.30
   7  -2  -5    1.43    0.26
  -8   2  -5    0.23    0.26
   0   3  -5   12.10    0.78
   0  -3  -5   12.56    0.93
   0   3  -5   12.99    0.88
   0  -3   5   12.11    0.78
   0  -3   5   13.68    0.88
   0  -3   5   14.14    0.92
   1  -3   5   13.14    0.94
   1   3  -5   13.62    0.92
  -1  -3  -5   15.31    0.99
  -1   3  -5   13.62    0.94
  -1   3  -5   13.19    0.84
   1  -3  -5   13.88    0.98
  -1   3  -5   13.12    0.98
  -2  -3  -5   11.59    0.84
   2  -3   5   10.96    0.80
  -2   3  -5   12.20    0.84
  -2   3  -5   11.97    0.80
   2  -3  -5   10.03    0.83
  -2   3  -5   11.40    0.72
  -3  -3  -5    5.30    0.43
   3  -3   5    4.61    0.40
  -3   3  -5    4.42    0.35
  -3   3  -5    5.22    0.40
   3  -3  -5    4.17    0.40
  -3   3  -5    6.03    0.44
  -4  -3  -5    5.02    0.47
  -4   3  -5    5.61    0.42
   4  -3  -5    6.52    0.49
   4   3   5    5.35    0.43
  -4   3  -5    6.34    0.51
  -5   3  -5    5.15    0.43
  -5   3  -5    5.37    0.51
   5  -3  -5    5.85    0.48
  -6   3  -5    2.49    0.28
  -6   3  -5    2.49    0.35
   6  -3  -5    2.85    0.30
   7  -3  -5    0.43    0.21
  -7   3  -5    0.45    0.26
   8  -3   5    0.79    0.28
   8  -3  -5    0.44    0.22
   0  -4   5    2.62    0.20
   0   4  -5    2.15    0.20
   0   4  -5    2.29    0.18
   0  -4   5    2.00    0.21
   1  -4   5    5.34    0.41
   1  -4   5    5.55    0.43
   1  -4  -5    5.20    0.43
  -1  -4   5    5.26    0.39
  -1   4  -5    5.34    0.36
  -1   4  -5    5.21    0.41
   2  -4   5    0.50    0.15
  -2   4  -5    0.31    0.12
  -2   4  -5    0.19    0.15
  -2   4  -5    0.54    0.12
   2  -4  -5   -0.04    0.15
   3  -4   5    0.89    0.20
   3  -4  -5    0.90    0.18
  -3   4  -5    0.80    0.16
  -4  -4  -5    6.93    0.56
  -4   4  -5    4.86    0.46
  -4   4  -5    6.21    0.56
   4  -4  -5    7.17    0.53
   5  -4  -5    0.94    0.21
  -5   4  -5    0.80    0.26
  -5   4  -5    0.59    0.19
   6  -4   5    0.90    0.25
   6  -4  -5    0.70    0.22
   7  -4   5    0.26    0.25
   7  -4  -5    0.77    0.23
   0  -5  -5    1.96    0.24
   1  -5   5    1.33    0.19
  -1  -5  -5    0.85    0.20
   1  -5  -5    0.67    0.19
  -1   5  -5    1.02    0.14
  -2  -5  -5    5.72    0.47
   2  -5   5    6.14    0.47
   2  -5   5    5.36    0.46
  -2   5  -5    5.37    0.40
   2  -5  -5    4.99    0.47
   3  -5   5    7.39    0.66
  -3  -5  -5    9.93    0.69
  -3   5  -5    8.00    0.58
   4  -5   5    4.24    0.45
   4  -5  -5    5.70    0.46
  -4   5  -5    5.05    0.41
   5  -5   5    2.18    0.30
   5  -5  -5    2.37    0.28
   6  -5   5    0.51    0.23
   6  -5  -5    0.40    0.20
   7  -5   5    0.26    0.27
   7  -5  -5    0.50    0.22
   0  -6  -5    2.85    0.31
   0  -6   5    2.65    0.26
   1  -6   5    1.05    0.20
  -1  -6  -5    0.66    0.22
   1  -6   5    0.95    0.20
   1  -6  -5    0.65    0.21
   1  -6  -5    0.65    0.21
  -2  -6  -5    1.82    0.27
   2  -6   5    1.84    0.26
   2  -6  -5    1.87    0.29
   3  -6   5    0.76    0.24
   4  -6   5    2.16    0.31
   4  -6  -5    1.76    0.29
   5  -6   5    0.65    0.25
   5  -6  -5    0.67    0.22
   6  -6   5    0.34    0.25
   6  -6  -5    0.47    0.22
   0  -7   5    0.04    0.08
   0  -7  -5    0.00    0.20
   1  -7   5    1.05    0.22
  -1  -7  -5    1.29    0.26
   1  -7  -5    1.25    0.28
  -2  -7  -5   -0.02    0.16
   2  -7   5    0.13    0.19
   3  -7   5    4.18    0.46
   3  -7  -5    5.48    0.47
   4  -7   5    0.49    0.23
   4  -7  -5    0.68    0.24
   5  -7   5    0.32    0.23
   5  -7  -5    0.58    0.23
   6  -7   5    0.22    0.25
   6  -7  -5    0.24    0.23
   0  -8  -5    0.16    0.24
  -1  -8  -5   -0.10    0.21
   1  -8   5   -0.12    0.17
   1  -8  -5   -0.36    0.24
   2  -8   5    0.54    0.22
   2  -8  -5    0.97    0.30
   3  -8   5    0.18    0.20
   3  -8  -5    0.07    0.26
   4  -8   5    0.54    0.23
   4  -8  -5    0.64    0.26
   5  -8   5    0.37    0.23
   5  -8  -5    0.15    0.23
   0  -9  -5    0.13    0.27
   1  -9  -5    0.37    0.31
   2  -9   5    1.37    0.29
   2  -9  -5    1.92    0.40
   3  -9   5    0.81    0.26
   3  -9  -5    0.84    0.34
   4  -9   5    0.28    0.24
   4  -9  -5    0.62    0.29
   0   0  -6  121.80    9.02
   0   0  -6  140.40    8.59
   1   0  -6    0.10    0.05
   1   0   6    0.04    0.08
  -1   0  -6   -0.01    0.08
  -1   0  -6    0.00    0.07
  -2   0  -6   33.17    2.23
   2   0   6   33.95    2.24
   2   0  -6   31.08    2.33
  -2   0  -6   35.39    2.36
  -2   0  -6   34.74    2.01
  -3   0  -6   -0.09    0.09
  -3   0  -6   -0.16    0.09
   3   0   6   -0.03    0.11
  -3   0  -6   -0.16    0.11
   4   0  -6    6.46    0.53
  -4   0  -6    7.44    0.48
   4   0   6    7.26    0.54
  -4   0  -6    7.32    0.53
  -4   0  -6    6.83    0.57
  -5   0  -6    0.33    0.13
   5   0  -6    0.02    0.16
   5   0  -6    0.29    0.13
   5   0   6    0.86    0.22
  -6   0  -6    5.50    0.52
  -6   0  -6    6.11    0.44
   6   0  -6    5.20    0.46
  -7   0  -6    0.33    0.24
  -7   0  -6    0.10    0.18
   0  -1  -6   26.64    1.96
   0  -1   6   30.24    1.87
   0   1  -6   29.48    1.87
   0   1  -6   26.62    1.96
  -1  -1  -6    2.15    0.20
   1  -1   6    2.79    0.19
   1  -1   6    2.51    0.21
  -1   1  -6    2.58    0.19
   1   1   6    2.29    0.20
  -1   1  -6    2.67    0.23
  -1   1  -6    2.68    0.21
   1  -1  -6    2.68    0.20
  -2  -1  -6    2.22    0.24
  -2  -1  -6    2.07    0.20
  -2  -1  -6    2.11    0.19
   2  -1   6    2.69    0.22
  -2   1  -6    2.96    0.25
   2   1   6    2.20    0.21
  -2   1  -6    2.74    0.20
  -2   1  -6    2.22    0.21
   2  -1  -6    2.86    0.21
   3  -1   6    2.11    0.21
  -3   1  -6    2.20    0.19
   3  -1  -6    1.76    0.20
  -3   1  -6    2.06    0.21
  -4  -1  -6    2.75    0.26
   4   1  -6    2.81    0.24
  -4  -1  -6    2.88    0.24
   4  -1   6    2.49    0.28
  -4   1  -6    2.71    0.27
  -4   1  -6    3.30    0.32
   4   1   6    3.07    0.29
   4  -1  -6    2.54    0.26
  -4   1  -6    2.90    0.25
  -5   1  -6    4.52    0.36
   5   1   6    4.81    0.42
  -6  -1  -6    7.39    0.69
  -6  -1  -6    9.02    0.59
   6  -1  -6    8.70    0.66
  -6   1  -6    8.33    0.60
  -6   1  -6    8.40    0.71
  -7  -1  -6    1.11    0.29
  -7   1  -6    1.19    0.24
  -7   1  -6    1.31    0.29
  -8   1  -6   -0.05    0.23
   0   2  -6    0.15    0.06
   0  -2   6    0.20    0.07
   0   2  -6    0.08    0.06
   1   2  -6   60.15    3.56
  -1  -2  -6   51.81    3.75
   1  -2   6   54.86    3.21
  -1  -2  -6   48.85    3.56
   1  -2   6   55.10    3.57
   1  -2  -6   51.00    3.75
  -1   2  -6   56.10    3.75
  -1   2  -6   56.60    3.57
  -1   2  -6   52.66    3.21
   2  -2   6   20.10    1.34
  -2  -2  -6   18.96    1.40
  -2   2  -6   20.60    1.41
  -2   2  -6   20.03    1.20
   2   2   6   17.76    1.31
   2  -2  -6   20.30    1.39
  -2   2  -6   20.18    1.34
   3  -2   6    3.85    0.33
  -3  -2  -6    3.64    0.28
  -3  -2  -6    4.21    0.36
  -3  -2  -6    3.62    0.30
   3   2   6    3.70    0.31
  -3   2  -6    4.27    0.30
   3  -2  -6    4.14    0.33
  -3   2  -6    4.06    0.36
  -3   2  -6    4.06    0.33
  -4  -2  -6    1.79    0.18
   4  -2   6    2.22    0.25
  -4  -2  -6    2.08    0.21
  -4  -2  -6    2.02    0.27
   4  -2  -6    1.89    0.23
  -4   2  -6    1.82    0.20
  -4   2  -6    2.13    0.27
   4   2   6    1.80    0.22
  -4   2  -6    1.89    0.23
  -5  -2  -6   11.67    0.81
  -5  -2  -6   12.03    0.98
   5  -2  -6   14.70    0.95
  -5   2  -6   12.86    0.99
  -5   2  -6   12.46    0.84
  -6  -2  -6    1.37    0.28
   6  -2  -6    0.99    0.21
  -6   2  -6    0.55    0.25
  -6   2  -6    0.61    0.20
   7  -2  -6    0.89    0.23
  -7   2  -6    1.16    0.29
  -8   2  -6   -0.05    0.25
   0  -3   6    0.14    0.07
   0  -3  -6   -0.04    0.09
   0   3  -6    0.17    0.07
   1  -3   6    4.49    0.35
   1   3  -6    4.56    0.33
  -1   3  -6    3.94    0.36
  -1   3  -6    4.26    0.31
   1  -3  -6    5.21    0.37
  -1   3  -6    4.64    0.35
  -2  -3  -6    2.08    0.24
  -2  -3  -6    1.26    0.15
   2  -3   6    1.83    0.19
  -2   3  -6    2.07    0.19
  -2   3  -6    1.93    0.17
   2  -3  -6    1.50    0.19
  -3  -3  -6    4.30    0.36
   3  -3   6    3.68    0.32
  -3  -3  -6    3.29    0.25
  -3  -3  -6    3.20    0.27
  -3   3  -6    3.28    0.28
   3  -3  -6    2.81    0.31
  -3   3  -6    3.94    0.34
  -3   3  -6    3.73    0.32
   3   3   6    3.54    0.27
  -4  -3  -6   11.09    0.79
  -4  -3  -6    9.59    0.70
  -4  -3  -6    9.91    0.63
   4   3   6    9.35    0.70
   4  -3  -6   10.70    0.76
  -4   3  -6    9.61    0.67
  -4   3  -6    9.81    0.79
  -5  -3  -6    6.64    0.60
  -5   3  -6    6.82    0.52
  -5   3  -6    7.62    0.62
   5  -3  -6    7.01    0.57
   6  -3  -6    2.09    0.26
  -6   3  -6    2.20    0.26
  -6   3  -6    1.69    0.33
   7  -3  -6    0.69    0.22
  -7   3  -6    1.16    0.30
   0   4  -6    0.15    0.07
   0  -4  -6    0.20    0.13
   0  -4   6    0.23    0.09
   0   4  -6    0.14    0.09
   1  -4   6    3.96    0.33
   1  -4   6    4.03    0.34
  -1  -4  -6    4.43    0.36
   1   4  -6    3.55    0.29
   1  -4  -6    4.83    0.36
  -1   4  -6    3.78    0.33
  -1   4  -6    3.76    0.29
  -2  -4  -6    4.50    0.41
   2  -4   6    4.78    0.39
  -2   4  -6    4.52    0.40
   2  -4  -6    5.03    0.41
  -2   4  -6    4.50    0.34
  -2   4  -6    4.41    0.38
  -3  -4  -6    1.79    0.27
  -3   4  -6    1.53    0.20
   3  -4  -6    1.90    0.23
  -3   4  -6    2.05    0.25
  -4   4  -6   14.74    0.93
   4  -4  -6   13.62    1.05
  -4   4  -6   14.16    1.08
   5  -4  -6    1.25    0.23
  -5   4  -6    1.05    0.28
  -5   4  -6    1.31    0.23
   6  -4  -6    0.73    0.20
  -6   4  -6    0.32    0.26
   7  -4   6    0.45    0.26
   7  -4  -6    0.22    0.19
   0  -5  -6    2.39    0.27
   0   5  -6    1.84    0.18
   0  -5   6    2.23    0.21
   1  -5   6    1.25    0.21
  -1  -5  -6    1.51    0.23
   1  -5   6    1.51    0.21
   1  -5  -6    1.41    0.24
  -1  -5   6    1.65    0.15
  -1   5  -6    1.20    0.17
   2  -5   6    0.78    0.19
   2  -5   6    0.64    0.18
  -2  -5  -6    0.90    0.21
  -2   5  -6    0.72    0.15
   2  -5  -6    0.61    0.19
   3  -5   6   15.29    1.18
   3  -5  -6   16.94    1.20
  -3   5  -6   16.13    1.03
   4  -5   6    7.04    0.64
   4  -5  -6    8.26    0.64
  -4   5  -6    8.24    0.57
   5  -5   6    2.14    0.29
   5  -5  -6    1.65    0.28
  -5   5  -6    2.39    0.27
   6  -5   6    0.31    0.23
   6  -5  -6    0.16    0.18
   7  -5   6    0.41    0.26
   7  -5  -6    0.27    0.21
   0  -6   6    0.57    0.16
   0  -6   6    0.53    0.14
   0  -6  -6    0.54    0.20
  -1  -6  -6    1.13    0.24
   1  -6   6    0.97    0.21
   1  -6   6    1.24    0.22
   1  -6  -6    1.03    0.24
   2  -6   6    1.14    0.22
  -2  -6  -6    1.07    0.25
  -2   6  -6    1.01    0.18
   2  -6  -6    0.82    0.24
  -3  -6  -6    5.06    0.50
   3  -6   6    5.25    0.49
  -3   6  -6    5.73    0.43
   3  -6  -6    5.98    0.51
   4  -6   6    1.03    0.24
   4  -6  -6    1.28    0.24
   5  -6   6    0.68    0.24
   5  -6  -6    0.74    0.23
   6  -6   6    0.29    0.25
   6  -6  -6    0.25    0.21
   0  -7  -6   -0.02    0.20
   0  -7   6    0.16    0.13
   1  -7   6    0.90    0.20
  -1  -7  -6    0.72    0.23
   1  -7  -6    0.63    0.26
  -2  -7  -6    1.81    0.30
   2  -7   6    1.71    0.29
   3  -7   6    6.68    0.61
   3  -7  -6    7.67    0.63
   4  -7   6    0.67    0.24
   4  -7  -6    0.65    0.24
   5  -7   6    0.73    0.25
   5  -7  -6    0.57    0.23
   6  -7   6    0.61    0.28
   6  -7  -6    0.64    0.25
   0  -8  -6    0.08    0.24
  -1  -8  -6    0.16    0.23
   1  -8   6    0.04    0.18
   1  -8  -6    0.16    0.28
   2  -8   6    1.66    0.29
   2  -8  -6    2.45    0.38
   3  -8   6    0.17    0.20
   3  -8  -6   -0.32    0.24
   4  -8   6    0.66    0.24
   4  -8  -6    0.72    0.27
   5  -8   6    0.15    0.22
   5  -8  -6    0.14    0.23
   0  -9  -6    0.06    0.29
   1  -9  -6    0.17    0.32
   2  -9   6    1.21    0.28
   2  -9  -6    1.34    0.38
   3  -9   6    0.46    0.24
   3  -9  -6    0.22    0.31
   1 -10  -6    0.19    0.36
   0   0  -7   -0.08    0.06
   0   0  -7    0.03    0.06
  -1   0  -7    1.31    0.14
  -1   0  -7    1.15    0.16
   1   0   7    1.66    0.15
   2   0  -7   -0.01    0.05
  -2   0  -7    0.00    0.08
   2   0   7    0.01    0.09
  -2   0  -7    0.14    0.10
  -2   0  -7    0.08    0.08
   3   0  -7    3.29    0.27
   3   0   7    3.56    0.30
  -3   0  -7    3.18    0.33
  -3   0  -7    3.49    0.29
  -3   0  -7    3.68    0.26
  -4   0  -7    0.07    0.10
   4   0   7    0.35    0.16
  -4   0  -7    0.41    0.18
  -4   0  -7    0.16    0.12
  -5   0  -7    3.78    0.42
   5   0  -7    4.69    0.39
   5   0  -7    4.12    0.36
  -5   0  -7    4.61    0.35
  -5   0  -7    4.76    0.39
  -6   0  -7    3.52    0.40
  -7   0  -7    0.43    0.25
  -7   0  -7    0.13    0.19
  -8   0  -7    0.26    0.25
   0   1  -7   -0.05    0.06
   0   1  -7    0.11    0.08
   0  -1   7    0.13    0.07
   0  -1  -7    0.24    0.08
   1  -1   7   30.23    1.83
  -1  -1  -7   25.73    1.91
  -1  -1  -7   23.63    1.81
   1  -1  -7   29.97    1.91
  -1   1  -7   29.49    1.92
  -1   1  -7   27.65    1.82
   1   1   7   25.86    1.81
  -1   1  -7   26.43    1.64
  -2  -1  -7    0.86    0.12
   2  -1   7    1.00    0.15
  -2  -1  -7    1.06    0.13
   2   1   7    1.07    0.14
  -2   1  -7    1.02    0.16
  -2   1  -7    0.82    0.12
   2  -1  -7    0.88    0.12
  -2   1  -7    1.06    0.14
   3   1  -7   15.38    1.19
  -3  -1  -7   17.01    1.05
   3  -1   7   17.42    1.18
  -3  -1  -7   17.65    1.24
  -3  -1  -7   16.85    1.16
   3  -1  -7   18.35    1.21
   3   1   7   16.00    1.17
  -3   1  -7   17.02    1.18
  -3   1  -7   17.93    1.06
  -3   1  -7   17.40    1.24
   4   1  -7    4.28    0.39
  -4  -1  -7    5.51    0.42
  -4  -1  -7    5.44    0.37
   4  -1   7    4.91    0.43
  -4   1  -7    5.50    0.43
   4   1   7    5.38    0.43
  -4   1  -7    5.42    0.38
   4  -1  -7    4.86    0.42
  -4   1  -7    5.97    0.47
  -5  -1  -7   13.65    0.96
   5   1  -7   12.69    0.97
   5   1  -7   12.91    0.96
  -5  -1  -7   12.68    1.03
  -5  -1  -7   13.68    0.86
   5  -1  -7   14.78    0.99
  -5   1  -7   13.58    0.87
  -5   1  -7   12.96    1.03
   5   1   7   14.40    0.98
  -6  -1  -7    4.04    0.41
  -6  -1  -7    3.16    0.32
  -6   1  -7    3.20    0.34
  -6   1  -7    3.70    0.42
   6  -1  -7    4.73    0.37
  -7  -1  -7    1.25    0.29
  -7   1  -7    1.21    0.24
  -7   1  -7    1.10    0.30
  -8   1  -7    0.24    0.25
   0   2  -7    8.60    0.64
   0  -2  -7    8.96    0.66
   0   2  -7    8.80    0.55
   0  -2   7    9.21    0.62
   0   2  -7    9.20    0.62
  -1  -2  -7   15.85    0.99
   1  -2   7   13.47    0.93
   1   2  -7   14.03    0.92
  -1   2  -7   13.27    0.98
  -1   2  -7   13.71    0.94
  -1   2  -7   13.05    0.84
   1  -2  -7   12.12    0.97
   2  -2   7    4.14    0.32
  -2  -2  -7    4.47    0.35
  -2  -2  -7    3.38    0.29
  -2   2  -7    4.22    0.34
  -2   2  -7    3.98    0.28
  -2   2  -7    3.80    0.32
   2  -2  -7    4.03    0.32
   2   2   7    3.40    0.29
  -3  -2  -7    1.98    0.24
   3  -2   7    1.31    0.20
  -3  -2  -7    1.44    0.16
  -3   2  -7    1.37    0.17
   3   2   7    1.35    0.17
   3  -2  -7    1.53    0.18
  -3   2  -7    1.44    0.23
  -3   2  -7    1.44    0.20
  -4  -2  -7    0.36    0.13
  -4  -2  -7    0.14    0.07
  -4   2  -7    0.35    0.15
   4  -2  -7    0.22    0.14
   4   2   7    0.36    0.15
  -4   2  -7    0.56    0.14
  -5  -2  -7    5.00    0.50
  -5   2  -7    5.65    0.42
  -5   2  -7    5.51    0.51
  -6  -2  -7    1.38    0.29
  -6   2  -7    0.93    0.22
  -6   2  -7    1.45    0.30
   6  -2  -7    1.01    0.21
  -7   2  -7    1.10    0.29
   7  -2  -7    1.35    0.24
  -8   2  -7   -0.16    0.25
   0  -3   7    0.33    0.09
   0   3  -7    0.39    0.08
   0  -3  -7    0.19    0.11
   0   3  -7    0.28    0.07
   0   3  -7    0.47    0.10
   1   3  -7    7.89    0.58
  -1  -3  -7    9.92    0.64
   1  -3   7    8.03    0.60
  -1   3  -7    7.94    0.60
   1  -3  -7    8.34    0.63
  -1   3  -7    7.67    0.53
  -1  -3   7    9.25    0.58
  -1   3  -7    7.94    0.63
  -2  -3  -7    0.88    0.12
   2  -3   7    0.76    0.16
  -2  -3  -7    0.96    0.18
  -2   3  -7    1.18    0.17
  -2   3  -7    0.89    0.14
  -2   3  -7    0.86    0.17
  -3  -3  -7    0.86    0.13
  -3  -3  -7    0.68    0.20
   3  -3   7    1.19    0.19
  -3  -3  -7    0.87    0.14
  -3   3  -7    0.87    0.20
  -3   3  -7    1.32    0.19
  -3   3  -7    0.97    0.15
   3  -3  -7    0.86    0.17
  -4  -3  -7    6.40    0.44
  -4  -3  -7    7.15    0.58
   4  -3  -7    6.65    0.52
   4   3   7    5.39    0.48
  -4   3  -7    7.41    0.57
  -4   3  -7    6.56    0.47
  -5  -3  -7    7.21    0.63
  -5   3  -7    6.58    0.63
  -5   3  -7    7.34    0.54
   5  -3  -7    8.28    0.60
  -6   3  -7    1.10    0.29
  -6   3  -7    0.98    0.23
   6  -3  -7    1.72    0.25
  -7   3  -7    2.17    0.37
   7  -3  -7    2.24    0.27
   0  -4  -7    7.28    0.57
   0  -4   7    6.71    0.46
   0   4  -7    6.97    0.52
   0  -4   7    8.03    0.54
   0  -4   7    7.01    0.52
   0   4  -7    7.04    0.46
   1   4  -7    8.86    0.62
  -1  -4  -7    9.04    0.68
   1  -4   7    8.72    0.64
  -1   4  -7    8.50    0.57
  -1  -4   7   10.34    0.62
   1  -4  -7    8.26    0.67
  -1   4  -7    8.71    0.64
  -1   4  -7    8.58    0.67
  -2  -4  -7    4.92    0.41
  -2  -4  -7    6.09    0.49
   2  -4   7    6.09    0.46
  -2   4  -7    6.47    0.47
   2  -4  -7    5.76    0.47
  -2   4  -7    5.87    0.41
  -2   4  -7    5.80    0.48
  -3  -4  -7    1.74    0.28
   3  -4  -7    1.63    0.24
  -3   4  -7    1.72    0.20
  -3   4  -7    1.65    0.22
  -3   4  -7    1.72    0.24
  -4  -4  -7    8.35    0.72
  -4   4  -7    7.93    0.60
   4  -4  -7    9.35    0.69
  -4   4  -7    8.94    0.71
   5  -4  -7    0.94    0.21
  -5   4  -7    0.75    0.20
  -5   4  -7    0.71    0.25
  -6   4  -7    0.86    0.29
   6  -4  -7    1.15    0.22
   7  -4   7    0.24    0.25
   7  -4  -7    0.38    0.20
   0   5  -7    1.67    0.18
   0  -5  -7    2.36    0.27
   0  -5   7    1.99    0.23
   0   5  -7    1.99    0.20
   0  -5   7    2.19    0.21
   1  -5   7    0.65    0.16
   1   5  -7    0.45    0.11
   1  -5   7    0.58    0.17
  -1  -5  -7    0.54    0.19
  -1   5  -7    0.50    0.15
  -1   5  -7    0.34    0.12
   1  -5  -7    0.68    0.18
  -1  -5   7    0.55    0.12
  -1  -5   7    0.64    0.11
   2  -5   7    1.17    0.22
   2  -5   7    1.34    0.22
  -2  -5  -7    1.02    0.24
  -2   5  -7    1.08    0.17
   2  -5  -7    1.17    0.22
  -2   5  -7    1.17    0.20
   3  -5   7   12.89    0.97
  -3  -5  -7   14.23    1.00
   3  -5  -7   11.83    0.97
  -3   5  -7   12.85    0.85
   4  -5   7    4.10    0.42
  -4   5  -7    4.41    0.37
   4  -5  -7    4.57    0.41
  -4   5  -7    3.97    0.43
   5  -5   7    0.83    0.24
   5  -5  -7    0.68    0.21
  -5   5  -7    1.28    0.23
   6  -5   7    0.14    0.23
   6  -5  -7    0.08    0.17
   7  -5   7    0.93    0.29
   7  -5  -7    0.59    0.23
   0  -6   7    1.80    0.22
   0  -6   7    1.78    0.22
   0  -6  -7    2.25    0.29
  -1  -6  -7    3.53    0.35
   1  -6   7    3.33    0.32
   1  -6   7    3.16    0.32
   1  -6  -7    2.88    0.34
  -1   6  -7    3.01    0.27
  -2  -6  -7    3.03    0.35
   2  -6   7    3.08    0.32
   2  -6  -7    2.55    0.33
  -2   6  -7    3.09    0.28
   3  -6   7    5.86    0.52
  -3  -6  -7    5.69    0.53
   3  -6  -7    6.15    0.54
  -3   6  -7    6.50    0.47
   4  -6   7    2.20    0.31
  -4   6  -7    2.27    0.27
   4  -6  -7    1.88    0.30
   5  -6   7    0.68    0.25
   5  -6  -7    0.53    0.22
   6  -6   7   -0.21    0.22
   6  -6  -7    0.04    0.19
   0  -7  -7    0.14    0.21
  -1  -7  -7    0.07    0.20
   1  -7   7    0.17    0.16
   1  -7  -7    0.04    0.23
   2  -7   7    4.00    0.43
  -2  -7  -7    4.65    0.45
   2  -7  -7    4.59    0.46
   3  -7   7    3.83    0.41
   3  -7  -7    4.12    0.43
   4  -7   7    0.37    0.22
   4  -7  -7    0.15    0.22
   5  -7   7   -0.02    0.21
   5  -7  -7   -0.09    0.20
   6  -7   7    0.20    0.25
   6  -7  -7    0.28    0.23
   0  -8  -7    3.02    0.39
  -1  -8  -7    1.93    0.35
   1  -8  -7    2.87    0.42
   2  -8   7    3.23    0.36
   2  -8  -7    3.60    0.43
   3  -8   7    0.63    0.22
   3  -8  -7    0.91    0.32
   4  -8   7    0.99    0.26
   4  -8  -7    0.72    0.29
   5  -8   7    0.37    0.25
   5  -8  -7    0.26    0.25
   0  -9  -7   -0.37    0.29
   1  -9  -7    1.49    0.39
   2  -9  -7    1.22    0.39
   3  -9   7    0.25    0.22
   3  -9  -7   -0.28    0.28
   1 -10  -7   -0.06    0.37
   0   0  -8   10.26    0.71
   0   0  -8   10.39    0.74
  -1   0  -8    0.06    0.07
  -1   0  -8   -0.08    0.07
   1   0   8    0.01    0.07
   1   0  -8    0.03    0.05
   2   0  -8   44.30    2.80
  -2   0  -8   35.13    2.68
  -2   0  -8   43.39    2.42
   2   0   8   38.14    2.68
  -2   0  -8   41.15    2.83
  -3   0  -8   -0.07    0.09
   3   0  -8    0.08    0.07
   3   0   8    0.01    0.12
  -3   0  -8   -0.02    0.10
  -4   0  -8    3.11    0.26
   4   0  -8    2.87    0.27
   4   0   8    3.41    0.31
  -4   0  -8    3.40    0.29
  -4   0  -8    2.88    0.33
  -5   0  -8    0.15    0.13
  -5   0  -8    0.28    0.21
  -5   0  -8    0.22    0.16
  -6   0  -8    5.84    0.57
  -6   0  -8    6.77    0.48
  -7   0  -8   -0.19    0.21
  -7   0  -8   -0.21    0.18
  -8   0  -8    0.48    0.27
   0  -1  -8   23.43    1.80
   0  -1   8   27.88    1.72
   0   1  -8   26.91    1.72
   0   1  -8   25.12    1.80
   1  -1   8   36.45    2.31
  -1  -1  -8   31.64    2.31
   1   1  -8   33.64    2.41
  -1  -1  -8   32.01    2.43
  -1   1  -8   35.90    2.31
  -1   1  -8   34.15    2.08
   1  -1  -8   37.78    2.42
  -1   1  -8   37.87    2.44
   1   1   8   34.12    2.31
  -2  -1  -8   16.04    1.02
  -2  -1  -8   15.66    1.21
   2  -1   8   17.48    1.15
   2   1  -8   16.34    1.17
  -2   1  -8   17.24    1.03
   2   1   8   15.71    1.14
  -2   1  -8   15.44    1.14
  -2   1  -8   18.95    1.22
   2  -1  -8   18.16    1.18
   3  -1   8    6.95    0.54
  -3  -1  -8    6.89    0.48
  -3  -1  -8    7.13    0.53
  -3   1  -8    7.72    0.58
  -3   1  -8    6.62    0.53
  -3   1  -8    7.45    0.48
   3   1   8    7.12    0.53
   3  -1  -8    7.50    0.54
  -4  -1  -8    9.97    0.72
  -4  -1  -8    9.92    0.65
   4  -1   8    9.62    0.74
  -4  -1  -8    8.87    0.78
   4   1  -8   10.00    0.72
  -4   1  -8   10.63    0.74
   4  -1  -8   11.43    0.74
  -4   1  -8    9.15    0.78
   4   1   8   10.20    0.73
  -4   1  -8    9.97    0.66
  -5  -1  -8    4.47    0.42
  -5  -1  -8    4.00    0.37
  -5  -1  -8    3.82    0.32
   5   1   8    3.76    0.38
  -5   1  -8    3.63    0.33
  -5   1  -8    4.23    0.42
  -6  -1  -8    5.07    0.49
  -6  -1  -8    4.89    0.40
  -6   1  -8    5.17    0.50
   6  -1  -8    5.07    0.43
  -6   1  -8    4.99    0.41
  -7  -1  -8    0.36    0.26
  -7   1  -8    0.69    0.27
  -7   1  -8    0.61    0.21
  -8   1  -8   -0.21    0.23
   0   2  -8    1.51    0.15
   0   2  -8    1.39    0.13
   0   2  -8    1.34    0.14
   0  -2  -8    1.70    0.17
   0  -2   8    1.40    0.14
   1   2  -8   15.70    0.98
   1  -2   8   14.70    0.99
  -1  -2  -8   13.27    0.98
   1  -2  -8   13.24    1.03
  -1   2  -8   14.98    1.04
  -1   2  -8   14.43    0.89
  -1   2  -8   15.04    1.00
  -2  -2  -8    6.54    0.53
   2  -2   8    6.79    0.50
   2  -2  -8    6.91    0.50
  -2   2  -8    6.63    0.45
   2   2   8    6.06    0.47
  -2   2  -8    7.09    0.53
  -2   2  -8    6.70    0.50
   3  -2   8    5.26    0.42
  -3  -2  -8    5.38    0.45
  -3  -2  -8    4.21    0.35
  -3  -2  -8    4.94    0.39
  -3   2  -8    5.00    0.37
  -3   2  -8    5.14    0.45
   3  -2  -8    5.97    0.42
   3   2   8    5.25    0.40
  -3   2  -8    5.39    0.42
  -4  -2  -8    6.00    0.46
  -4  -2  -8    5.25    0.52
  -4   2  -8    5.69    0.43
   4  -2  -8    6.67    0.48
   4   2   8    6.55    0.48
  -4   2  -8    6.48    0.49
  -4   2  -8    5.50    0.52
  -5  -2  -8    1.90    0.21
  -5  -2  -8    3.12    0.35
  -5   2  -8    2.60    0.26
   5  -2  -8    2.91    0.27
  -5   2  -8    2.51    0.34
  -6  -2  -8    1.77    0.32
  -6   2  -8    1.36    0.24
   6  -2  -8    1.56    0.23
  -6   2  -8    1.27    0.31
  -7   2  -8    1.18    0.31
   7  -2  -8    1.58    0.24
  -8   2  -8   -0.19    0.25
   0   3  -8    0.57    0.11
   0   3  -8    0.58    0.10
   0   3  -8    0.58    0.10
   0  -3   8    0.57    0.11
  -1  -3  -8    9.61    0.68
   1   3  -8    8.87    0.62
   1  -3   8    9.40    0.65
  -1  -3   8   10.10    0.62
  -1   3  -8    8.03    0.66
  -1   3  -8    8.25    0.57
   1  -3  -8    8.36    0.66
  -1   3  -8    8.55    0.64
   2  -3   8    7.22    0.54
   2   3  -8    7.37    0.50
  -2  -3  -8    5.95    0.50
  -2  -3  -8    7.98    0.58
  -2   3  -8    7.02    0.48
  -2   3  -8    8.01    0.55
   2  -3  -8    7.00    0.55
  -2   3  -8    7.23    0.57
  -3  -3  -8    1.72    0.18
   3  -3   8    1.48    0.21
  -3  -3  -8    2.16    0.28
  -3  -3  -8    1.78    0.18
   3  -3  -8    1.74    0.21
  -3   3  -8    1.90    0.20
  -3   3  -8    1.73    0.22
  -3   3  -8    1.83    0.25
  -4  -3  -8    8.29    0.53
  -4  -3  -8    7.74    0.66
   4  -3  -8    8.35    0.62
  -4   3  -8    7.34    0.55
   4   3   8    7.50    0.57
  -4   3  -8    8.21    0.67
  -5  -3  -8    0.73    0.28
  -5   3  -8    0.97    0.27
  -5   3  -8    1.06    0.20
  -6   3  -8    0.55    0.26
   6  -3  -8    0.45    0.17
  -6   3  -8    0.19    0.19
   7  -3  -8    0.80    0.20
  -7   3  -8    0.42    0.27
   0  -4   8    1.73    0.18
   0   4  -8    1.75    0.18
   0   4  -8    1.40    0.15
   1  -4   8    1.69    0.20
  -1  -4  -8    1.96    0.24
   1   4  -8    1.97    0.17
  -1   4  -8    1.60    0.17
  -1   4  -8    1.48    0.19
   1  -4  -8    1.86    0.23
  -1   4  -8    1.45    0.20
  -2  -4  -8    1.54    0.24
   2  -4   8    1.22    0.20
  -2  -4  -8    1.01    0.15
   2  -4  -8    1.21    0.20
  -2   4  -8    1.18    0.20
  -2   4  -8    1.09    0.16
  -2   4  -8    1.24    0.19
  -3  -4  -8    0.20    0.21
  -3  -4  -8   -0.11    0.12
  -3   4  -8    0.13    0.16
  -3   4  -8    0.06    0.12
   3  -4  -8    0.16    0.15
  -3   4  -8    0.33    0.17
  -4  -4  -8    6.94    0.60
  -4   4  -8    6.66    0.58
  -4   4  -8    6.34    0.49
   4  -4  -8    6.48    0.54
  -5  -4  -8    0.39    0.26
   5  -4  -8    0.15    0.16
  -5   4  -8    0.04    0.18
  -5   4  -8    0.13    0.22
   6  -4  -8    1.97    0.25
  -6   4  -8    1.76    0.35
   7  -4  -8    0.41    0.19
  -7   4  -8    0.17    0.28
   0   5  -8    3.36    0.26
   0  -5  -8    3.79    0.35
   0  -5   8    3.61    0.30
   0   5  -8    3.44    0.30
   0  -5   8    3.31    0.32
   1  -5   8    1.81    0.22
  -1  -5  -8    2.19    0.26
   1   5  -8    1.53    0.18
   1  -5   8    1.65    0.23
  -1  -5   8    2.06    0.19
   1  -5  -8    2.49    0.27
  -1   5  -8    1.57    0.19
  -1   5  -8    1.78    0.22
   2  -5   8    3.73    0.36
  -2  -5  -8    4.13    0.40
   2  -5   8    3.67    0.35
  -2   5  -8    4.06    0.36
  -2   5  -8    3.80    0.31
   2  -5  -8    3.49    0.36
  -3  -5  -8    5.01    0.48
  -3   5  -8    4.76    0.38
   3  -5  -8    4.77    0.44
  -3   5  -8    4.41    0.45
  -4  -5  -8    1.93    0.31
  -4   5  -8    1.19    0.28
   4  -5  -8    1.78    0.25
  -4   5  -8    1.74    0.25
   5  -5   8    1.35    0.27
   5  -5  -8    1.00    0.22
  -5   5  -8    0.85    0.29
  -5   5  -8    1.07    0.24
   6  -5   8    0.43    0.25
   6  -5  -8    0.55    0.20
   7  -5   8    0.63    0.29
   7  -5  -8    0.54    0.22
   0   6  -8    2.02    0.20
   0  -6  -8    2.85    0.32
   0  -6   8    1.85    0.23
   0  -6   8    2.26    0.24
   1  -6   8    0.79    0.19
  -1  -6  -8    0.69    0.23
   1  -6   8    0.94    0.20
  -1   6  -8    0.74    0.16
   1  -6  -8    0.94    0.26
  -2  -6  -8    1.18    0.27
   2  -6   8    1.68    0.25
   2  -6  -8    1.27    0.28
  -2   6  -8    1.03    0.20
  -3  -6  -8    2.87    0.37
   3  -6   8    2.34    0.30
  -3   6  -8    2.48    0.28
   3  -6  -8    2.43    0.32
   4  -6   8    0.84    0.23
  -4   6  -8    0.34    0.20
   4  -6  -8    0.37    0.20
   5  -6   8    0.71    0.25
   5  -6  -8    0.59    0.22
   6  -6   8   -0.37    0.21
   6  -6  -8    0.11    0.20
   0  -7  -8    1.09    0.28
  -1  -7  -8    2.11    0.33
   1  -7   8    1.97    0.29
   1  -7  -8    2.87    0.39
  -2  -7  -8    8.05    0.63
   2  -7   8    6.76    0.60
   2  -7  -8    6.70    0.63
   3  -7   8    0.89    0.23
   3  -7  -8    0.51    0.26
   4  -7   8   -0.13    0.20
   4  -7  -8    0.13    0.22
   5  -7   8   -0.21    0.21
   5  -7  -8    0.19    0.22
   0  -8  -8    2.67    0.38
  -1  -8  -8    0.41    0.26
   1  -8  -8    0.72    0.32
   2  -8   8    1.88    0.31
   2  -8  -8    2.66    0.43
   3  -8   8    0.07    0.19
   3  -8  -8   -0.36    0.26
   4  -8   8    0.70    0.26
   4  -8  -8    0.53    0.28
   5  -8   8    0.19    0.24
   5  -8  -8    0.14    0.25
   0  -9  -8   -0.36    0.29
   1  -9  -8    4.11    0.51
   2  -9  -8    1.20    0.39
   3  -9   8    0.21    0.22
   3  -9  -8   -0.26    0.29
   1 -10  -8    0.14    0.38
   0   0  -9    0.10    0.07
   0   0  -9   -0.04    0.07
   1   0  -9   34.92    2.14
   1   0   9   29.91    2.04
  -1   0  -9   28.54    2.04
  -1   0  -9   29.25    2.15
  -2   0  -9    0.18    0.09
   2   0  -9    0.10    0.07
  -2   0  -9   -0.02    0.09
   2   0   9   -0.02    0.09
  -2   0  -9    0.17    0.12
  -3   0  -9   14.02    1.01
  -3   0  -9   15.65    0.92
   3   0   9   14.67    1.02
  -3   0  -9   13.38    1.08
   3   0  -9   15.23    1.04
   4   0   9    0.13    0.16
  -4   0  -9    0.05    0.12
  -4   0  -9    0.25    0.12
   5   0  -9    1.96    0.22
  -5   0  -9    2.31    0.31
  -5   0  -9    2.53    0.24
  -6   0  -9    1.09    0.29
  -6   0  -9    0.58    0.17
  -7   0  -9    0.13    0.20
  -7   0  -9    0.21    0.24
  -8   0  -9   -0.15    0.25
   0   1  -9   42.09    3.04
   0   1  -9   43.82    2.90
   0  -1   9   47.73    2.90
   0  -1  -9   41.77    3.04
   1  -1   9   16.51    1.07
   1   1  -9   15.64    1.10
  -1  -1  -9   15.53    1.07
  -1  -1  -9   14.56    1.12
   1  -1  -9   17.23    1.12
   1   1   9   14.63    1.06
  -1   1  -9   14.82    1.07
  -1   1  -9   15.65    0.96
  -1   1  -9   17.04    1.13
   2  -1   9   18.97    1.25
  -2  -1  -9   17.42    1.32
  -2  -1  -9   15.73    1.24
  -2   1  -9   18.95    1.32
   2  -1  -9   19.19    1.29
   2   1   9   18.23    1.24
  -2   1  -9   18.62    1.25
  -2   1  -9   19.39    1.13
   3   1  -9   24.90    1.72
  -3  -1  -9   25.85    1.50
   3  -1   9   25.95    1.68
  -3  -1  -9   23.90    1.67
  -3  -1  -9   23.22    1.77
  -3   1  -9   25.41    1.51
  -3   1  -9   21.50    1.76
   3  -1  -9   26.86    1.74
  -3   1  -9   23.67    1.68
   3   1   9   25.43    1.67
  -4  -1  -9    2.11    0.22
   4  -1   9    2.26    0.26
  -4  -1  -9    2.14    0.23
  -4  -1  -9    2.27    0.32
   4   1   9    2.18    0.25
  -4   1  -9    2.10    0.28
  -4   1  -9    2.50    0.26
  -4   1  -9    2.15    0.22
  -5  -1  -9    4.93    0.37
  -5  -1  -9    4.06    0.46
  -5  -1  -9    5.11    0.42
   5  -1  -9    5.51    0.41
  -5   1  -9    4.18    0.47
  -5   1  -9    4.36    0.38
   5   1   9    5.18    0.43
  -6  -1  -9    2.04    0.24
  -6  -1  -9    2.10    0.34
  -6   1  -9    1.60    0.25
  -6   1  -9    1.92    0.34
  -7  -1  -9    0.62    0.27
  -7   1  -9    0.50    0.27
  -7   1  -9    0.36    0.21
  -8   1  -9   -0.04    0.25
   0   2  -9    7.77    0.51
   0  -2  -9    8.08    0.61
   0  -2   9    8.64    0.58
   0   2  -9    7.76    0.59
   0   2  -9    8.73    0.58
  -1  -2  -9   35.18    2.42
   1   2  -9   35.93    2.29
   1  -2   9   34.93    2.30
  -1  -2  -9   32.57    2.30
  -1   2  -9   34.48    2.42
   1  -2  -9   34.23    2.41
  -1   2  -9   35.23    2.31
  -1   2  -9   33.66    2.07
   2  -2   9    9.72    0.63
  -2  -2  -9    8.55    0.65
   2  -2  -9    8.39    0.63
  -2   2  -9    8.19    0.55
   2   2   9    7.58    0.59
  -2   2  -9    8.83    0.65
  -2   2  -9    8.17    0.61
  -3  -2  -9    4.74    0.36
   3  -2   9    4.61    0.41
  -3  -2  -9    6.17    0.47
  -3   2  -9    4.83    0.41
   3   2   9    4.63    0.39
   3  -2  -9    5.00    0.41
  -3   2  -9    5.29    0.37
  -3   2  -9    5.77    0.45
  -4  -2  -9    0.29    0.12
  -4  -2  -9    0.80    0.23
  -4  -2  -9    0.53    0.13
  -4   2  -9    0.92    0.22
  -4   2  -9    0.56    0.18
  -4   2  -9    0.64    0.15
   4   2   9    0.60    0.17
  -5  -2  -9    2.76    0.25
  -5  -2  -9    3.25    0.36
  -5   2  -9    2.43    0.27
  -5   2  -9    3.60    0.37
   5  -2  -9    2.41    0.28
  -6  -2  -9    1.22    0.31
  -6   2  -9    1.17    0.24
  -6   2  -9    1.12    0.31
   6  -2  -9    1.42    0.22
  -7   2  -9    0.22    0.26
   7  -2  -9    0.55    0.18
  -8   2  -9   -0.04    0.25
   0   3  -9    4.14    0.34
   0   3  -9    4.30    0.30
   0  -3   9    4.19    0.33
   0   3  -9    4.67    0.34
   0  -3  -9    4.21    0.37
  -1  -3  -9    9.06    0.68
   1   3  -9    8.41    0.55
   1  -3   9    8.59    0.64
   1   3  -9    9.26    0.63
   1  -3  -9   10.58    0.68
  -1   3  -9    8.27    0.66
  -1   3  -9    9.14    0.65
  -1   3  -9    8.14    0.57
   2   3  -9    2.26    0.20
   2  -3   9    2.46    0.25
  -2  -3  -9    2.65    0.29
  -2  -3  -9    2.06    0.22
  -2   3  -9    2.38    0.22
  -2   3  -9    2.22    0.24
  -2   3  -9    2.60    0.26
   2  -3  -9    3.11    0.25
   3  -3   9    3.42    0.33
  -3  -3  -9    3.44    0.37
  -3  -3  -9    3.70    0.28
   3   3  -9    3.27    0.27
  -3  -3  -9    3.37    0.29
  -3   3  -9    3.77    0.35
  -3   3  -9    3.43    0.29
   3  -3  -9    3.59    0.32
  -3   3  -9    4.05    0.34
  -4  -3  -9    1.36    0.19
   4  -3  -9    1.72    0.22
  -5  -3  -9    1.07    0.28
  -5   3  -9    0.51    0.26
   5  -3  -9    0.66    0.19
  -5   3  -9    0.68    0.19
  -6  -3  -9    0.74    0.28
  -6   3  -9    0.41    0.21
  -6   3  -9    0.43    0.27
   6  -3  -9    0.67    0.18
  -7   3  -9    0.26    0.26
   7  -3  -9    0.70    0.19
   0  -4   9    0.20    0.13
   0   4  -9    0.08    0.12
   0   4  -9    0.14    0.12
   0   4  -9    0.10    0.10
  -1  -4  -9    6.18    0.50
   1   4  -9    6.31    0.44
   1  -4   9    5.60    0.46
  -1  -4   9    6.81    0.44
   1  -4  -9    5.69    0.49
  -1   4  -9    5.60    0.47
  -1   4  -9    6.11    0.47
  -1   4  -9    5.52    0.41
   2  -4   9    0.68    0.18
  -2  -4  -9    1.10    0.23
  -2  -4  -9    0.80    0.14
  -2   4  -9    0.97    0.19
  -2   4  -9    0.73    0.15
  -2   4  -9    0.99    0.19
  -3  -4  -9    2.29    0.31
  -3   4  -9    1.50    0.20
   3  -4  -9    1.31    0.24
  -3   4  -9    1.69    0.27
  -4  -4  -9    2.68    0.36
   4  -4  -9    2.63    0.29
  -4   4  -9    2.41    0.33
  -4   4  -9    2.54    0.27
  -5  -4  -9    0.69    0.28
  -5   4  -9    0.29    0.18
  -5   4  -9    0.37    0.24
   5  -4  -9    0.21    0.17
  -6   4  -9   -0.06    0.24
   6  -4  -9    0.12    0.16
   7  -4  -9    0.35    0.19
  -7   4  -9   -0.13    0.26
   0   5  -9    2.00    0.21
   0   5  -9    1.92    0.18
   0  -5   9    1.49    0.22
   0  -5  -9    2.44    0.28
   0  -5   9    2.12    0.22
   1  -5   9    5.89    0.49
  -1  -5  -9    6.20    0.53
   1  -5   9    6.21    0.50
   1   5  -9    6.37    0.46
  -1  -5   9    6.91    0.47
  -1   5  -9    6.69    0.50
   1  -5  -9    6.16    0.54
  -1   5  -9    6.09    0.44
  -2  -5  -9    0.11    0.20
   2  -5   9    0.70    0.19
   2  -5  -9    0.17    0.18
  -2   5  -9    0.24    0.17
  -2   5  -9    0.27    0.13
  -2   5  -9    0.51    0.19
  -3  -5  -9    5.95    0.56
   3  -5  -9    5.31    0.51
  -3   5  -9    6.46    0.46
  -3   5  -9    6.62    0.54
  -4  -5  -9    1.33    0.32
  -4   5  -9    1.01    0.27
  -4   5  -9    1.40    0.23
   4  -5  -9    0.95    0.23
  -5   5  -9    0.22    0.20
  -5   5  -9    0.30    0.24
   5  -5  -9    0.35    0.18
   6  -5   9    0.20    0.24
  -6   5  -9   -0.31    0.25
   6  -5  -9    0.13    0.18
   7  -5   9    0.08    0.26
   7  -5  -9    0.05    0.20
   0  -6  -9    0.88    0.24
   0  -6   9    0.66    0.17
   0   6  -9    0.65    0.14
   0   6  -9    0.95    0.18
  -1  -6  -9    0.33    0.21
   1  -6   9    0.17    0.16
   1  -6   9    0.14    0.15
  -1   6  -9    0.07    0.14
  -1   6  -9    0.20    0.13
   1  -6  -9    0.20    0.23
   2  -6   9    0.75    0.19
  -2  -6  -9    0.60    0.24
   2  -6  -9    0.08    0.24
  -2   6  -9    0.46    0.17
   3  -6   9    0.12    0.19
  -3  -6  -9    0.21    0.24
  -3   6  -9    0.10    0.16
   3  -6  -9    0.30    0.22
   4  -6   9    2.26    0.30
  -4   6  -9    2.58    0.31
   4  -6  -9    1.78    0.31
   5  -6   9    0.31    0.22
   5  -6  -9    0.24    0.20
   6  -6   9   -0.26    0.22
   6  -6  -9   -0.08    0.18
   0  -7  -9    1.69    0.32
  -1  -7  -9    1.97    0.32
   1  -7   9    1.63    0.27
   1  -7  -9    1.71    0.34
  -2  -7  -9    0.77    0.27
   2  -7   9    0.60    0.22
   2  -7  -9    0.56    0.28
  -2   7  -9    0.83    0.20
   3  -7   9    0.27    0.20
   3  -7  -9   -0.04    0.25
  -3   7  -9    0.34    0.19
   4  -7   9   -0.02    0.20
   4  -7  -9    0.21    0.23
   5  -7   9   -0.06    0.22
   5  -7  -9   -0.05    0.21
   0  -8  -9    0.95    0.32
  -1  -8  -9    0.82    0.30
   1  -8  -9    1.05    0.35
   2  -8   9    0.93    0.25
   2  -8  -9    0.99    0.36
   3  -8   9    0.53    0.22
   3  -8  -9   -0.28    0.26
   4  -8   9   -0.01    0.22
   4  -8  -9   -0.04    0.26
   0  -9  -9   -0.21    0.31
   1  -9  -9    1.25    0.41
   2  -9  -9    0.21    0.35
   3  -9   9    0.05    0.21
   3  -9  -9   -0.44    0.30
   0   0 -10    0.90    0.12
   0   0 -10    0.93    0.13
   1   0  10    0.00    0.07
   1   0 -10    0.02    0.06
  -1   0 -10   -0.06    0.07
  -1   0 -10    0.05    0.08
   2   0 -10   73.77    4.80
  -2   0 -10   64.62    4.12
  -2   0 -10   73.25    4.84
   2   0  10   74.03    4.59
  -2   0 -10   61.85    4.58
  -3   0 -10   -0.12    0.11
  -3   0 -10    0.02    0.13
  -3   0 -10   -0.05    0.09
   3   0  10    0.05    0.12
   4   0 -10    6.85    0.54
  -4   0 -10    6.72    0.60
  -4   0 -10    7.50    0.50
  -4   0 -10    7.73    0.56
   4   0  10    7.52    0.57
   5   0 -10    0.23    0.12
  -5   0 -10    0.00    0.14
  -5   0 -10    0.18    0.21
  -6   0 -10    3.95    0.43
  -6   0 -10    3.67    0.34
  -7   0 -10    0.08    0.18
  -7   0 -10    0.12    0.24
  -8   0 -10   -0.16    0.25
   0   1 -10    1.12    0.14
   0   1 -10    1.11    0.14
   0  -1  10    1.11    0.13
   0  -1 -10    1.27    0.15
  -1  -1 -10    2.69    0.25
   1   1 -10    2.78    0.23
   1   1 -10    3.18    0.24
   1  -1  10    2.65    0.24
  -1  -1 -10    3.05    0.27
   1  -1 -10    2.94    0.25
  -1   1 -10    2.94    0.25
  -1   1 -10    3.05    0.27
  -1   1 -10    2.83    0.22
  -2  -1 -10   20.75    1.53
   2  -1  10   21.18    1.45
   2   1 -10   22.75    1.49
  -2  -1 -10   18.90    1.44
  -2   1 -10   21.73    1.53
  -2   1 -10   21.48    1.45
   2   1  10   20.21    1.44
   2  -1 -10   22.75    1.50
  -2   1 -10   21.80    1.30
  -3  -1 -10    3.72    0.35
  -3  -1 -10    4.30    0.41
  -3  -1 -10    4.32    0.32
   3  -1  10    4.17    0.37
  -3   1 -10    4.10    0.39
  -3   1 -10    3.71    0.35
  -3   1 -10    4.43    0.32
   3  -1 -10    5.06    0.35
   3   1  10    4.62    0.38
  -4  -1 -10   -0.11    0.11
   4   1 -10    0.20    0.08
   4  -1  10   -0.08    0.16
  -4  -1 -10   -0.02    0.18
  -4  -1 -10   -0.14    0.12
  -4   1 -10   -0.13    0.12
   4   1  10   -0.11    0.14
  -4   1 -10   -0.20    0.16
  -4   1 -10   -0.22    0.10
   4  -1 -10    0.11    0.11
  -5  -1 -10    1.15    0.27
  -5  -1 -10    0.98    0.21
  -5  -1 -10    0.79    0.17
  -5   1 -10    0.77    0.18
   5   1  10    0.82    0.23
  -5   1 -10    0.72    0.26
  -6  -1 -10    0.66    0.27
  -6  -1 -10    0.48    0.17
   6  -1 -10    0.45    0.16
  -6   1 -10    0.52    0.26
  -6   1 -10    0.51    0.18
  -7  -1 -10    0.31    0.27
  -7   1 -10   -0.01    0.24
  -8   1 -10   -0.03    0.25
   0   2 -10    7.89    0.61
   0  -2 -10    7.86    0.62
   0   2 -10    8.51    0.59
   0  -2  10    8.84    0.59
   1   2 -10   30.53    1.95
  -1  -2 -10   27.79    1.95
  -1  -2 -10   29.24    2.06
   1  -2  10   30.38    1.96
  -1   2 -10   29.72    1.96
  -1   2 -10   28.43    1.76
  -1   2 -10   29.83    2.06
   1  -2 -10   27.83    2.05
  -2  -2 -10    4.85    0.41
  -2  -2 -10    3.69    0.34
   2  -2  10    5.00    0.37
  -2   2 -10    4.61    0.37
  -2   2 -10    4.91    0.39
   2  -2 -10    4.18    0.36
   2   2  10    4.53    0.35
  -2   2 -10    4.52    0.33
  -3  -2 -10   27.57    1.64
   3  -2  10   28.62    1.84
  -3  -2 -10   24.42    1.93
  -3   2 -10   25.74    1.64
   3   2  10   26.20    1.81
  -3   2 -10   29.26    1.94
   3  -2 -10   27.55    1.90
  -3   2 -10   26.24    1.83
  -4  -2 -10    1.34    0.29
  -4  -2 -10    1.38    0.18
  -4   2 -10    1.35    0.20
   4   2  10    1.58    0.21
  -4   2 -10    1.93    0.27
   4  -2 -10    1.30    0.19
  -5  -2 -10    4.95    0.35
  -5  -2 -10    4.61    0.46
  -5   2 -10    4.26    0.37
  -5   2 -10    3.82    0.45
   5  -2 -10    4.57    0.39
  -6  -2 -10    0.58    0.27
  -6   2 -10    0.73    0.21
   6  -2 -10    0.63    0.18
  -6   2 -10    0.81    0.29
  -7  -2 -10    0.22    0.27
   7  -2 -10    0.01    0.16
  -7   2 -10    0.09    0.25
  -8   2 -10   -0.17    0.25
   0   3 -10    0.04    0.08
   0   3 -10   -0.02    0.08
   0  -3 -10    0.04    0.13
   0  -3  10   -0.07    0.08
   0   3 -10   -0.03    0.08
  -1  -3 -10   25.36    1.78
  -1  -3 -10   22.00    1.67
   1   3 -10   26.58    1.67
   1  -3  10   25.69    1.69
   1   3 -10   24.39    1.50
  -1   3 -10   24.44    1.52
  -1   3 -10   26.87    1.70
   1  -3 -10   25.09    1.77
  -1   3 -10   24.43    1.77
  -2  -3 -10    9.81    0.73
   2  -3  10   10.08    0.69
  -2  -3 -10    8.41    0.66
   2   3 -10    9.43    0.65
  -2   3 -10    9.26    0.61
  -2   3 -10    9.48    0.71
   2  -3 -10    8.48    0.70
  -2   3 -10    9.87    0.69
   3   3 -10    1.18    0.15
   3  -3  10    1.60    0.24
  -3  -3 -10    1.74    0.28
  -3  -3 -10    1.29    0.17
  -3  -3 -10    1.49    0.18
  -3   3 -10    1.57    0.19
  -3   3 -10    1.99    0.26
  -3   3 -10    1.70    0.24
   3  -3 -10    1.65    0.20
  -4  -3 -10    6.92    0.61
  -4  -3 -10    6.93    0.48
  -4   3 -10    7.11    0.60
   4  -3 -10    6.88    0.55
  -4   3 -10    6.97    0.51
  -5  -3 -10    0.27    0.25
  -5   3 -10    0.38    0.25
   5  -3 -10    0.21    0.16
  -5   3 -10    0.54    0.17
  -6  -3 -10    0.14    0.26
  -6   3 -10   -0.03    0.24
  -6   3 -10   -0.03    0.18
   6  -3 -10    0.03    0.15
  -7   3 -10    0.22    0.26
   7  -3 -10    0.48    0.19
   0   4 -10   63.79    4.06
   0  -4  10   70.43    4.51
   0   4 -10   69.80    4.52
   0  -4 -10   70.75    4.76
   0   4 -10   67.20    4.74
  -1  -4 -10    2.27    0.30
   1  -4  10    2.66    0.26
   1   4 -10    2.86    0.24
   1  -4 -10    2.19    0.29
  -1   4 -10    2.83    0.26
  -1  -4  10    3.20    0.24
  -1   4 -10    2.71    0.27
  -1   4 -10    2.57    0.23
  -2  -4 -10    6.17    0.49
   2   4 -10    7.00    0.48
  -2  -4 -10    6.65    0.57
   2  -4  10    6.95    0.53
  -2   4 -10    6.64    0.47
  -2   4 -10    6.70    0.54
   2  -4 -10    6.13    0.54
  -2   4 -10    7.40    0.54
  -3  -4 -10    1.38    0.28
  -3   4 -10    0.74    0.17
   3  -4 -10    0.91    0.21
  -3   4 -10    0.96    0.23
  -4  -4 -10    3.32    0.39
  -4   4 -10    2.75    0.35
   4  -4 -10    2.29    0.29
  -4   4 -10    2.88    0.28
  -5  -4 -10    0.68    0.29
  -5   4 -10    0.39    0.18
   5  -4 -10    0.56    0.18
  -5   4 -10   -0.02    0.23
   6  -4 -10    0.21    0.17
  -6   4 -10    0.10    0.25
   7  -4 -10    0.31    0.19
  -7   4 -10   -0.10    0.27
   0  -5 -10    4.90    0.46
   0   5 -10    4.71    0.35
   0   5 -10    5.20    0.40
   0  -5  10    5.13    0.41
   0  -5  10    4.80    0.40
   1  -5  10    6.34    0.53
   1  -5  10    6.76    0.53
  -1  -5 -10    6.81    0.57
   1   5 -10    6.84    0.50
   1  -5 -10    6.19    0.56
  -1   5 -10    6.71    0.53
  -1   5 -10    6.48    0.46
  -1  -5  10    7.68    0.51
  -2  -5 -10    1.73    0.30
  -2   5 -10    1.56    0.25
   2  -5 -10    1.34    0.26
  -2   5 -10    1.59    0.20
  -2   5 -10    1.40    0.24
  -3  -5 -10    1.18    0.29
  -3   5 -10    0.97    0.24
   3  -5 -10    0.64    0.22
  -3   5 -10    0.95    0.19
  -4  -5 -10    0.87    0.30
  -4   5 -10    0.95    0.25
   4  -5 -10    0.96    0.22
  -4   5 -10    0.77    0.20
  -5   5 -10    0.52    0.26
   5  -5 -10    0.71    0.20
  -5   5 -10    0.86    0.24
  -6   5 -10    0.12    0.28
   6  -5 -10    0.41    0.19
   7  -5  10    0.31    0.27
   7  -5 -10    0.45    0.21
   0   6 -10    7.71    0.51
   0   6 -10    7.87    0.57
   0  -6 -10    7.88    0.65
   0  -6  10    6.92    0.59
   1  -6  10    2.16    0.28
   1  -6  10    2.42    0.28
  -1  -6 -10    2.65    0.33
  -1   6 -10    2.62    0.28
   1  -6 -10    2.84    0.35
  -1   6 -10    2.51    0.24
  -2  -6 -10    0.97    0.27
   2  -6  10    0.92    0.21
   2  -6 -10    0.47    0.26
  -2   6 -10    0.92    0.19
   3  -6  10    3.47    0.36
  -3  -6 -10    4.10    0.44
   3  -6 -10    3.34    0.39
  -3   6 -10    3.47    0.34
   4  -6  10    0.40    0.22
  -4   6 -10    0.62    0.20
   4  -6 -10    0.41    0.21
   5  -6  10    1.06    0.28
   5  -6 -10    0.96    0.24
   6  -6  10   -0.07    0.23
   6  -6 -10    0.07    0.20
   0  -7 -10   -0.08    0.24
   1  -7  10   -0.07    0.17
  -1  -7 -10    0.14    0.23
   1  -7 -10    0.03    0.26
   2  -7  10    0.38    0.19
  -2  -7 -10    0.05    0.25
  -2   7 -10    0.11    0.17
   2  -7 -10   -0.19    0.26
   3  -7  10    1.23    0.26
  -3   7 -10    1.15    0.24
   3  -7 -10    0.83    0.30
   4  -7  10    0.16    0.21
   4  -7 -10    0.18    0.24
   5  -7  10    0.22    0.24
   5  -7 -10    0.01    0.22
   0  -8 -10    1.89    0.39
  -1  -8 -10    0.62    0.29
   1  -8 -10    0.32    0.33
   2  -8  10    1.83    0.30
   2  -8 -10    1.67    0.40
   3  -8  10    0.22    0.21
   3  -8 -10   -0.33    0.27
   4  -8  10    0.03    0.22
   4  -8 -10    0.05    0.27
   0  -9 -10    0.25    0.35
   1  -9 -10   -0.39    0.35
   2  -9 -10    0.18    0.36
   3  -9  10    0.01    0.21
   3  -9 -10   -0.02    0.33
   0   0 -11   -0.02    0.07
   0   0 -11    0.13    0.09
  -1   0 -11    2.68    0.26
  -1   0 -11    2.62    0.25
   1   0  11    2.89    0.24
   1   0 -11    2.95    0.24
   2   0  11    0.07    0.11
  -2   0 -11    0.27    0.10
  -2   0 -11   -0.13    0.10
  -2   0 -11    0.18    0.13
   2   0 -11   -0.02    0.08
  -3   0 -11    8.24    0.63
   3   0 -11    8.52    0.63
   3   0  11    9.18    0.64
  -3   0 -11    7.99    0.68
  -3   0 -11    9.09    0.57
  -4   0 -11    0.14    0.18
  -4   0 -11   -0.04    0.13
  -4   0 -11    0.22    0.13
   4   0  11    0.12    0.17
  -5   0 -11    3.79    0.42
   5   0 -11    3.70    0.32
  -5   0 -11    3.94    0.33
  -6   0 -11    0.35    0.25
  -6   0 -11    0.01    0.16
  -7   0 -11    0.07    0.19
  -7   0 -11    0.16    0.25
  -8   0 -11   -0.09    0.26
   0   1 -11   41.21    2.85
   0  -1 -11   35.49    2.85
   0  -1  11   44.70    2.72
   0   1 -11   42.70    2.72
   1   1 -11   31.89    2.32
   1  -1  11   34.31    2.23
   1   1 -11   36.58    2.23
  -1  -1 -11   32.76    2.35
  -1  -1 -11   29.85    2.23
  -1   1 -11   33.66    2.24
  -1   1 -11   34.76    2.35
   1  -1 -11   33.99    2.34
  -2  -1 -11    3.01    0.30
  -2  -1 -11    4.16    0.36
   2  -1  11    3.80    0.32
   2   1 -11    4.33    0.29
  -2   1 -11    3.19    0.31
  -2   1 -11    4.03    0.35
   2  -1 -11    3.82    0.31
  -2   1 -11    3.65    0.28
   2   1  11    3.30    0.30
  -3  -1 -11    1.43    0.17
  -3  -1 -11    1.32    0.19
   3  -1  11    1.35    0.21
  -3  -1 -11    1.52    0.25
   3   1  11    1.36    0.21
  -3   1 -11    1.62    0.19
  -3   1 -11    1.78    0.24
   3  -1 -11    1.39    0.17
  -3   1 -11    1.54    0.18
  -4  -1 -11    0.12    0.14
  -4  -1 -11    0.16    0.13
  -4  -1 -11    0.00    0.20
   4   1 -11    0.22    0.09
   4  -1 -11    0.25    0.12
  -4   1 -11    0.15    0.17
  -4   1 -11    0.15    0.13
   4   1  11    0.26    0.18
  -4   1 -11    0.29    0.15
  -5  -1 -11   -0.05    0.16
  -5  -1 -11    0.21    0.23
  -5  -1 -11    0.13    0.15
   5  -1 -11    0.45    0.15
  -5   1 -11   -0.04    0.15
  -5   1 -11   -0.09    0.22
  -6  -1 -11    0.46    0.27
  -6  -1 -11    0.34    0.17
  -6   1 -11    0.25    0.25
   6  -1 -11    0.38    0.16
  -6   1 -11    0.29    0.18
  -7  -1 -11   -0.02    0.25
  -7   1 -11   -0.02    0.24
  -8   1 -11    0.08    0.27
   0   2 -11    7.98    0.56
   0  -2  11    8.31    0.55
   0   2 -11    6.96    0.57
   0  -2 -11    7.42    0.58
   1   2 -11   11.83    0.80
  -1  -2 -11   11.55    0.86
  -1  -2 -11   11.02    0.81
   1  -2  11   12.62    0.82
  -1   2 -11   11.67    0.82
   1  -2 -11   11.53    0.85
  -1   2 -11   11.24    0.85
  -1   2 -11   11.18    0.73
   2   2 -11    5.75    0.41
  -2  -2 -11    4.96    0.46
   2  -2  11    5.55    0.43
  -2  -2 -11    4.99    0.41
  -2   2 -11    5.95    0.46
   2  -2 -11    5.05    0.43
  -2   2 -11    5.61    0.39
  -2   2 -11    5.98    0.44
   3  -2  11    1.08    0.20
  -3  -2 -11    1.31    0.25
  -3  -2 -11    1.03    0.17
  -3  -2 -11    0.96    0.17
   3   2  11    0.74    0.18
  -3   2 -11    1.06    0.19
  -3   2 -11    1.13    0.17
  -3   2 -11    1.29    0.21
  -4  -2 -11    2.47    0.34
  -4  -2 -11    2.07    0.23
  -4  -2 -11    2.41    0.25
  -4   2 -11    2.41    0.24
  -4   2 -11    2.29    0.30
   4   2  11    2.32    0.27
   4  -2 -11    2.38    0.24
  -5  -2 -11    0.55    0.26
  -5  -2 -11    0.39    0.15
  -5   2 -11    0.29    0.23
  -5   2 -11    0.21    0.16
   5  -2 -11    0.23    0.15
  -6  -2 -11    2.39    0.37
   6  -2 -11    1.87    0.24
  -6   2 -11    2.12    0.37
  -6   2 -11    1.87    0.27
  -7  -2 -11    0.47    0.29
  -7   2 -11    0.41    0.28
   0   3 -11    7.58    0.55
   0   3 -11    7.17    0.56
   0   3 -11    7.39    0.49
   0  -3 -11    7.49    0.59
   0  -3  11    8.13    0.55
   1   3 -11   19.72    1.28
  -1  -3 -11   17.54    1.36
  -1  -3 -11   17.28    1.28
   1  -3  11   18.97    1.29
  -1   3 -11   18.59    1.35
   1  -3 -11   19.01    1.35
  -1   3 -11   18.44    1.16
  -1   3 -11   21.01    1.30
  -2  -3 -11    3.43    0.35
   2   3 -11    2.80    0.26
   2  -3  11    3.16    0.30
  -2   3 -11    3.11    0.27
  -2   3 -11    2.94    0.29
   2  -3 -11    3.49    0.30
  -2   3 -11    3.31    0.31
  -3  -3 -11    0.34    0.13
  -3  -3 -11    0.17    0.20
   3   3 -11    0.23    0.10
  -3   3 -11    0.04    0.15
  -3   3 -11    0.15    0.13
  -3   3 -11    0.19    0.14
   3  -3 -11    0.25    0.14
  -4  -3 -11   -0.10    0.21
  -4  -3 -11    0.08    0.12
  -4   3 -11    0.31    0.22
   4  -3 -11    0.11    0.15
  -4   3 -11    0.11    0.15
  -5  -3 -11    1.85    0.34
  -5   3 -11    1.27    0.32
   5  -3 -11    1.25    0.22
  -5   3 -11    1.41    0.23
  -6  -3 -11    0.38    0.26
  -6   3 -11   -0.01    0.24
   6  -3 -11   -0.04    0.15
   7  -3 -11    0.65    0.20
  -7   3 -11    0.66    0.29
   0   4 -11   27.51    1.92
   0   4 -11   24.99    1.65
   0   4 -11   28.27    1.85
   0  -4 -11   28.20    1.96
   0  -4  11   27.95    1.84
   1  -4  11    1.15    0.20
   1   4 -11    1.31    0.17
  -1  -4 -11    1.35    0.24
   1   4 -11    1.04    0.13
   1  -4 -11    0.97    0.21
  -1   4 -11    1.01    0.16
  -1   4 -11    1.45    0.19
  -1   4 -11    1.03    0.19
  -1  -4  11    1.11    0.15
   2   4 -11    1.01    0.15
  -2  -4 -11    0.96    0.18
  -2  -4 -11    1.07    0.25
   2  -4  11    1.16    0.21
  -2   4 -11    0.98    0.17
  -2   4 -11    1.11    0.21
   2  -4 -11    1.31    0.21
  -2   4 -11    1.10    0.21
  -3  -4 -11    1.04    0.28
  -3   4 -11    0.80    0.18
   3  -4 -11    0.73    0.20
  -3   4 -11    0.81    0.24
  -4  -4 -11    0.66    0.28
   4  -4 -11    0.64    0.20
  -4   4 -11    0.93    0.20
  -4   4 -11    0.94    0.27
  -5  -4 -11    0.46    0.28
  -5   4 -11    0.02    0.17
  -5   4 -11    0.17    0.24
   5  -4 -11    0.09    0.16
  -6   4 -11    0.02    0.26
   6  -4 -11    0.46    0.19
   7  -4 -11    0.36    0.20
  -7   4 -11    0.44    0.29
   0  -5  11    1.61    0.19
   0  -5 -11    1.52    0.28
   0   5 -11    1.47    0.17
   0  -5  11    1.46    0.20
   0   5 -11    1.50    0.19
   1  -5  11    3.44    0.32
  -1  -5 -11    2.93    0.37
   1   5 -11    3.27    0.29
  -1   5 -11    3.43    0.32
  -1   5 -11    3.55    0.32
   1  -5 -11    3.16    0.36
  -1   5 -11    3.17    0.28
  -1  -5  11    3.87    0.30
  -2  -5 -11    3.45    0.39
  -2   5 -11    2.89    0.28
  -2   5 -11    3.13    0.32
   2  -5 -11    2.83    0.33
  -3  -5 -11    0.28    0.25
   3  -5 -11    0.25    0.20
  -3   5 -11    0.31    0.17
  -3   5 -11    0.12    0.19
  -4  -5 -11    3.30    0.40
   4  -5 -11    2.29    0.29
  -4   5 -11    2.89    0.29
  -4   5 -11    2.24    0.35
  -5   5 -11    0.45    0.26
   5  -5 -11    0.38    0.19
   6  -5 -11    0.23    0.19
  -6   5 -11   -0.05    0.26
   7  -5 -11    0.36    0.21
   0   6 -11    1.61    0.18
   0  -6 -11    1.56    0.31
   1  -6  11    1.59    0.26
  -1  -6 -11    1.91    0.32
   1  -6  11    1.96    0.25
  -1   6 -11    2.01    0.25
   1  -6 -11    2.02    0.34
  -1   6 -11    1.68    0.21
   2  -6  11    1.56    0.25
  -2  -6 -11    1.60    0.31
  -2   6 -11    1.24    0.21
   2  -6 -11    1.22    0.31
   3  -6  11    1.31    0.25
  -3  -6 -11    0.82    0.30
   3  -6 -11    0.80    0.26
  -3   6 -11    0.92    0.21
   4  -6  11    0.00    0.20
  -4   6 -11    0.00    0.18
   4  -6 -11    0.17    0.20
   5  -6  11    0.33    0.24
   5  -6 -11    0.26    0.20
   6  -6  11    0.30    0.26
   6  -6 -11    0.44    0.22
   0  -7 -11    0.66    0.30
   1  -7  11    0.20    0.18
  -1  -7 -11    0.26    0.24
   1  -7 -11   -0.03    0.27
   2  -7  11    1.86    0.29
  -2  -7 -11    1.70    0.35
  -2   7 -11    2.02    0.26
   2  -7 -11    2.06    0.39
   3  -7  11    0.84    0.24
  -3  -7 -11    1.19    0.32
   3  -7 -11    0.99    0.30
  -3   7 -11    1.07    0.24
   4  -7  11    0.97    0.25
   4  -7 -11    0.62    0.27
   5  -7  11    0.12    0.23
   5  -7 -11    0.25    0.23
   0  -8 -11   -0.13    0.30
  -1  -8 -11    1.16    0.34
   1  -8 -11    1.08    0.37
  -2  -8 -11    0.49    0.30
   2  -8  11    0.36    0.21
   2  -8 -11    0.07    0.32
   3  -8  11    0.16    0.21
   3  -8 -11   -0.35    0.29
   4  -8  11    0.05    0.22
   4  -8 -11   -0.18    0.25
   0  -9 -11   -0.32    0.32
  -1  -9 -11   -0.65    0.27
   1  -9 -11   -0.56    0.34
   2  -9 -11   -0.07    0.35
   3  -9  11    0.36    0.23
   3  -9 -11   -0.11    0.32
   0   0 -12   19.39    1.30
   0   0 -12   18.68    1.35
   1   0 -12    0.17    0.09
  -1   0 -12   -0.01    0.10
  -1   0 -12   -0.02    0.11
   1   0  12    0.02    0.10
   2   0 -12   32.91    2.15
  -2   0 -12   28.32    2.18
  -2   0 -12   32.24    1.87
   2   0  12   29.91    2.07
  -2   0 -12   30.68    2.08
  -3   0 -12    0.13    0.16
  -3   0 -12    0.17    0.12
  -3   0 -12    0.16    0.13
   3   0  12    0.04    0.14
  -4   0 -12    7.05    0.65
   4   0 -12    7.76    0.59
   4   0  12    7.92    0.62
  -4   0 -12    8.55    0.61
  -4   0 -12    8.25    0.55
  -5   0 -12    0.20    0.24
  -5   0 -12    0.23    0.16
  -6   0 -12    0.54    0.18
  -6   0 -12    0.49    0.27
  -7   0 -12   -0.37    0.23
  -7   0 -12   -0.27    0.17
  -8   0 -12   -0.25    0.27
   0  -1  12   60.65    3.82
   0   1 -12   55.88    4.01
   0  -1 -12   54.50    4.01
   0   1 -12   60.14    3.82
   1   1 -12   18.34    1.32
  -1  -1 -12   17.68    1.28
   1   1 -12   19.72    1.28
   1  -1  12   18.13    1.28
  -1  -1 -12   19.60    1.35
  -1   1 -12   19.74    1.35
   1  -1 -12   18.76    1.34
  -1   1 -12   18.43    1.29
   2   1 -12    4.08    0.32
   2  -1  12    4.48    0.36
  -2  -1 -12    3.91    0.38
  -2  -1 -12    3.52    0.33
   2  -1 -12    4.33    0.34
  -2   1 -12    4.12    0.31
  -2   1 -12    4.31    0.35
   2   1  12    4.18    0.34
  -2   1 -12    4.46    0.38
   3   1 -12    2.00    0.19
  -3  -1 -12    2.24    0.29
  -3  -1 -12    1.79    0.21
  -3  -1 -12    1.67    0.19
   3  -1  12    1.97    0.23
  -3   1 -12    2.15    0.27
  -3   1 -12    1.76    0.20
  -3   1 -12    1.96    0.22
   3   1  12    1.73    0.22
   3  -1 -12    1.69    0.20
  -4  -1 -12    1.09    0.27
  -4  -1 -12    1.32    0.22
  -4  -1 -12    0.99    0.18
   4   1 -12    0.96    0.14
  -4   1 -12    1.20    0.25
  -4   1 -12    0.97    0.18
  -4   1 -12    1.14    0.21
   4   1  12    1.13    0.25
   4  -1 -12    1.25    0.16
  -5  -1 -12    0.23    0.15
  -5  -1 -12    0.18    0.25
   5  -1 -12    0.13    0.13
  -5   1 -12   -0.34    0.13
  -5   1 -12   -0.47    0.22
  -6  -1 -12    0.50    0.18
  -6  -1 -12    0.42    0.28
  -6   1 -12    0.36    0.26
  -6   1 -12    0.45    0.19
   6  -1 -12    0.70    0.17
  -7  -1 -12    0.32    0.27
  -7   1 -12    0.05    0.25
   0  -2 -12   62.48    4.79
   0  -2  12   74.96    4.56
   0   2 -12   66.87    4.78
   0   2 -12   71.89    4.56
   1  -2  12   16.49    1.12
   1   2 -12   16.17    1.15
  -1  -2 -12   14.71    1.18
   1   2 -12   16.76    1.11
  -1  -2 -12   15.85    1.12
  -1   2 -12   15.79    1.01
  -1   2 -12   17.03    1.13
  -1   2 -12   17.08    1.18
   1  -2 -12   16.63    1.17
   2   2 -12    6.49    0.47
   2  -2  12    6.23    0.49
  -2  -2 -12    6.68    0.54
  -2  -2 -12    5.71    0.48
  -2   2 -12    6.82    0.53
   2  -2 -12    6.08    0.50
  -2   2 -12    6.88    0.50
  -2   2 -12    6.66    0.45
  -3  -2 -12    6.50    0.47
  -3  -2 -12    6.97    0.52
   3  -2  12    6.97    0.54
  -3  -2 -12    6.60    0.59
   3   2  12    6.82    0.52
   3  -2 -12    6.59    0.53
  -3   2 -12    6.93    0.53
  -3   2 -12    6.59    0.48
  -3   2 -12    7.24    0.57
  -4  -2 -12    2.00    0.35
  -4  -2 -12    1.86    0.23
  -4  -2 -12    1.95    0.24
  -4   2 -12    1.98    0.23
  -4   2 -12    2.10    0.31
   4  -2 -12    1.97    0.22
   4   2  12    2.16    0.29
  -5  -2 -12    2.84    0.26
  -5  -2 -12    2.65    0.37
   5  -2 -12    2.59    0.27
  -5   2 -12    2.63    0.28
  -5   2 -12    2.51    0.40
  -6  -2 -12    1.54    0.34
  -6   2 -12    0.98    0.31
  -6   2 -12    1.09    0.23
   6  -2 -12    1.26    0.22
  -7  -2 -12    0.06    0.27
  -7   2 -12    0.15    0.27
   0   3 -12    9.26    0.69
   0  -3  12    9.68    0.67
   0  -3 -12    9.33    0.72
   0   3 -12    9.79    0.68
   0   3 -12    8.89    0.60
   1  -3  12   19.50    1.31
  -1  -3 -12   19.19    1.38
  -1  -3 -12   17.98    1.30
   1   3 -12   19.62    1.30
   1  -3 -12   18.28    1.37
  -1   3 -12   18.86    1.37
  -1   3 -12   19.02    1.18
  -1   3 -12   20.18    1.32
   2  -3  12   19.11    1.29
  -2  -3 -12   17.96    1.36
   2   3 -12   19.08    1.25
  -2   3 -12   18.03    1.15
   2  -3 -12   16.72    1.33
  -2   3 -12   18.63    1.34
  -2   3 -12   19.93    1.29
  -3  -3 -12    2.75    0.34
  -3  -3 -12    1.86    0.22
   3   3 -12    1.78    0.19
   3  -3 -12    1.89    0.23
  -3   3 -12    2.06    0.27
  -3   3 -12    1.75    0.22
  -3   3 -12    1.68    0.24
  -4  -3 -12    0.90    0.29
  -4   3 -12    0.86    0.20
   4  -3 -12    1.07    0.20
  -4   3 -12    0.83    0.27
  -5  -3 -12    1.15    0.33
  -5   3 -12    1.18    0.22
  -5   3 -12    1.07    0.30
   5  -3 -12    1.10    0.21
  -6  -3 -12    0.63    0.30
  -6   3 -12    0.75    0.30
   6  -3 -12    0.60    0.19
  -7   3 -12   -0.03    0.26
   7  -3 -12    0.04    0.15
   0  -4 -12    2.61    0.32
   0   4 -12    2.46    0.26
   0   4 -12    2.96    0.25
   0   4 -12    2.49    0.22
   0  -4  12    2.28    0.25
   1  -4  12    7.55    0.59
   1   4 -12    7.69    0.51
  -1  -4 -12    7.40    0.64
   1   4 -12    7.77    0.58
   1  -4 -12    8.14    0.64
  -1   4 -12    8.46    0.60
  -1   4 -12    7.83    0.53
  -1  -4  12    8.43    0.58
  -1   4 -12    7.74    0.61
  -2  -4 -12    4.58    0.45
  -2  -4 -12    3.79    0.36
   2  -4  12    4.48    0.39
   2   4 -12    4.80    0.35
  -2   4 -12    4.10    0.39
  -2   4 -12    4.01    0.33
   2  -4 -12    4.05    0.39
  -2   4 -12    4.49    0.39
  -3  -4 -12    1.88    0.33
  -3   4 -12    1.21    0.21
   3  -4 -12    1.29    0.24
  -3   4 -12    1.41    0.28
  -4  -4 -12    3.58    0.42
  -4   4 -12    3.81    0.39
  -4   4 -12    3.43    0.32
   4  -4 -12    2.70    0.32
  -5  -4 -12    0.59    0.30
  -5   4 -12    0.02    0.24
   5  -4 -12    0.27    0.17
  -5   4 -12    0.39    0.18
   6  -4 -12    0.83    0.21
  -6   4 -12    0.63    0.30
   7  -4 -12    0.52    0.20
  -7   4 -12    0.52    0.30
   0  -5  12    0.25    0.14
   0  -5 -12    0.27    0.22
   0   5 -12    0.08    0.10
   0   5 -12    0.13    0.12
   0  -5  12    0.31    0.14
   1   5 -12    0.46    0.13
   1  -5  12    0.19    0.16
  -1  -5 -12    0.34    0.22
  -1   5 -12    0.44    0.13
  -1  -5  12    0.15    0.13
   1  -5 -12    0.25    0.21
  -1   5 -12    0.33    0.16
  -1   5 -12    0.29    0.14
  -2  -5 -12    2.55    0.36
  -2   5 -12    2.08    0.23
  -2   5 -12    1.88    0.28
   2  -5 -12    2.39    0.33
  -3  -5 -12    4.06    0.42
   3  -5 -12    3.23    0.36
  -3   5 -12    3.06    0.36
  -3   5 -12    3.29    0.32
  -4  -5 -12    0.43    0.27
  -4   5 -12    0.10    0.21
  -4   5 -12    0.23    0.17
   4  -5 -12    0.15    0.17
  -5   5 -12    0.12    0.23
   5  -5 -12    0.04    0.17
   6  -5 -12   -0.08    0.17
  -6   5 -12   -0.23    0.25
   0  -6 -12    0.83    0.27
   0   6 -12    0.50    0.13
   1  -6  12    2.03    0.26
  -1  -6 -12    2.57    0.36
  -1   6 -12    2.26    0.28
  -1   6 -12    1.99    0.23
   1  -6 -12    3.04    0.39
  -2  -6 -12    0.95    0.29
   2  -6  12    0.44    0.19
   2  -6 -12    0.31    0.25
  -2   6 -12    0.30    0.16
   3  -6  12   -0.02    0.19
  -3  -6 -12    0.20    0.27
   3  -6 -12    0.29    0.22
  -3   6 -12    0.24    0.17
  -3   6 -12    0.39    0.21
  -4  -6 -12    0.64    0.31
   4  -6  12    0.19    0.21
  -4   6 -12    0.07    0.19
   4  -6 -12    0.17    0.21
  -4   6 -12    0.03    0.22
   5  -6  12   -0.16    0.22
  -5   6 -12   -0.09    0.25
   5  -6 -12    0.34    0.21
   6  -6  12    0.21    0.26
   6  -6 -12    0.21    0.21
   0  -7 -12    0.59    0.29
  -1  -7 -12    0.41    0.27
   1  -7 -12    0.89    0.32
  -2  -7 -12    1.45    0.34
   2  -7  12    1.33    0.27
  -2   7 -12    1.29    0.24
   2  -7 -12    1.58    0.37
  -3  -7 -12    0.19    0.27
   3  -7  12    0.08    0.18
  -3   7 -12    0.15    0.19
   3  -7 -12    0.02    0.26
   4  -7  12    0.60    0.24
   4  -7 -12    0.36    0.26
   5  -7  12   -0.08    0.23
   5  -7 -12    0.20    0.24
   0  -8 -12    0.36    0.33
  -1  -8 -12   -0.16    0.29
   1  -8 -12   -0.07    0.33
  -2  -8 -12   -0.09    0.30
   2  -8 -12    0.32    0.34
   3  -8  12    0.04    0.20
   3  -8 -12   -0.53    0.29
   4  -8  12    0.19    0.22
   4  -8 -12   -0.11    0.28
   0  -9 -12   -0.22    0.34
  -1  -9 -12   -0.03    0.32
   1  -9 -12   -0.17    0.36
   2  -9 -12    0.16    0.39
   3  -9 -12   -0.31    0.33
   0   0 -13    0.09    0.10
   0   0 -13    0.09    0.10
  -1   0 -13   92.19    6.23
   1   0  13   90.10    5.92
   1   0 -13   90.88    6.21
  -1   0 -13   86.49    5.92
  -2   0 -13    0.14    0.14
  -2   0 -13    0.25    0.13
  -2   0 -13   -0.04    0.12
   2   0  13    0.11    0.13
  -3   0 -13   11.05    0.91
   3   0  13   12.70    0.87
   3   0 -13   11.91    0.86
  -3   0 -13   11.71    0.77
  -3   0 -13   12.40    0.86
  -4   0 -13    0.18    0.14
  -4   0 -13    0.12    0.16
   4   0  13    0.18    0.19
  -5   0 -13    6.27    0.60
  -5   0 -13    6.76    0.49
  -6   0 -13   -0.37    0.15
  -6   0 -13   -0.11    0.25
  -7   0 -13    0.00    0.26
   0   1 -13    5.56    0.41
   0  -1 -13    4.36    0.40
   0  -1  13    5.36    0.39
   0  -1 -13    5.02    0.42
   0   1 -13    5.15    0.40
   1   1 -13   87.13    6.28
   1  -1  13   94.09    5.99
   1   1 -13   95.91    5.99
  -1  -1 -13   83.89    5.99
  -1  -1 -13   91.43    6.30
  -1   1 -13   90.90    5.99
   1  -1 -13   90.33    6.29
  -1   1 -13   93.91    6.30
  -2  -1 -13    4.41    0.40
   2  -1  13    5.16    0.43
  -2  -1 -13    4.43    0.44
   2   1 -13    5.06    0.39
  -2   1 -13    5.37    0.37
  -2   1 -13    4.76    0.41
  -2   1 -13    5.77    0.45
   2   1  13    5.29    0.41
   2  -1 -13    5.36    0.41
  -3  -1 -13    1.35    0.20
   3   1 -13    1.24    0.16
  -3  -1 -13    1.14    0.24
  -3  -1 -13    1.31    0.18
   3  -1  13    1.27    0.22
  -3   1 -13    1.08    0.18
   3   1  13    1.42    0.22
  -3   1 -13    1.10    0.20
  -3   1 -13    1.15    0.22
   3  -1 -13    1.32    0.18
  -4  -1 -13    0.46    0.16
  -4  -1 -13    0.20    0.17
  -4  -1 -13    0.28    0.24
   4   1  13    0.42    0.20
  -4   1 -13    0.41    0.21
   4  -1 -13    0.58    0.14
  -4   1 -13    0.22    0.15
  -5  -1 -13    0.11    0.16
  -5  -1 -13    0.28    0.27
  -5   1 -13   -0.14    0.23
   5  -1 -13    0.41    0.15
  -5   1 -13   -0.04    0.16
  -6  -1 -13    0.01    0.16
  -6  -1 -13   -0.01    0.26
  -6   1 -13    0.16    0.26
  -6   1 -13    0.08    0.18
  -7  -1 -13    0.56    0.29
  -7   1 -13    0.93    0.30
   0  -2  13   42.37    2.61
   0  -2 -13   36.59    2.74
   0   2 -13   38.09    2.73
   0   2 -13   39.64    2.61
   1   2 -13    8.55    0.62
  -1  -2 -13    7.89    0.62
   1  -2  13    8.38    0.61
  -1  -2 -13    7.52    0.65
   1   2 -13    8.59    0.61
   1  -2 -13    8.32    0.64
  -1   2 -13    8.87    0.62
  -1   2 -13    8.66    0.55
  -1   2 -13    8.75    0.64
  -2  -2 -13    9.23    0.73
  -2  -2 -13    9.49    0.79
   2  -2  13   10.66    0.75
   2   2 -13   10.74    0.72
  -2   2 -13   11.09    0.79
  -2   2 -13   10.36    0.75
   2  -2 -13   10.16    0.76
  -2   2 -13    9.97    0.67
  -3  -2 -13    5.86    0.41
   3  -2  13    5.46    0.46
  -3  -2 -13    5.01    0.43
  -3  -2 -13    5.13    0.51
   3   2  13    5.14    0.44
  -3   2 -13    6.05    0.48
  -3   2 -13    5.36    0.40
  -3   2 -13    5.49    0.45
   3  -2 -13    5.50    0.44
  -4  -2 -13    4.02    0.34
  -4  -2 -13    3.65    0.45
  -4  -2 -13    4.22    0.38
   4   2  13    4.40    0.38
   4  -2 -13    4.05    0.36
  -4   2 -13    4.13    0.42
  -4   2 -13    3.82    0.34
  -5  -2 -13    0.42    0.27
  -5  -2 -13    0.33    0.17
  -5   2 -13    0.34    0.25
   5  -2 -13    0.51    0.16
  -5   2 -13    0.32    0.17
  -6  -2 -13    0.62    0.29
  -6   2 -13    0.49    0.21
   6  -2 -13    1.04    0.20
  -6   2 -13    0.67    0.29
  -7  -2 -13    0.62    0.31
  -7   2 -13    0.58    0.30
   0  -3  13    8.14    0.57
   0  -3 -13    7.07    0.61
   0   3 -13    7.34    0.50
   0   3 -13    7.59    0.58
   0   3 -13    8.17    0.57
  -1  -3 -13   11.07    0.82
   1   3 -13   11.74    0.81
   1  -3  13   12.37    0.83
  -1  -3 -13   10.87    0.87
  -1   3 -13   11.37    0.85
  -1   3 -13   12.46    0.83
  -1   3 -13   11.15    0.74
   1  -3 -13   10.91    0.86
  -2  -3 -13    5.27    0.48
  -2  -3 -13    4.27    0.40
   2   3 -13    4.87    0.39
   2  -3  13    5.29    0.43
  -2   3 -13    5.18    0.43
  -2   3 -13    5.42    0.44
   2  -3 -13    5.06    0.43
  -2   3 -13    4.99    0.37
   3   3 -13    3.65    0.30
  -3  -3 -13    3.87    0.42
  -3   3 -13    3.23    0.30
   3  -3 -13    3.48    0.33
  -3   3 -13    3.52    0.37
  -4  -3 -13    0.51    0.27
  -4  -3 -13    0.20    0.17
  -4   3 -13    0.60    0.24
  -4   3 -13    0.41    0.18
   4  -3 -13    0.69    0.18
  -5  -3 -13    0.31    0.29
  -5   3 -13    0.46    0.18
  -5   3 -13    0.04    0.25
   5  -3 -13    0.36    0.17
  -6  -3 -13    0.62    0.31
  -6   3 -13    0.35    0.28
   6  -3 -13    0.39    0.17
   7  -3 -13    0.20    0.17
  -7   3 -13   -0.44    0.25
   0  -4 -13   12.10    0.96
   0   4 -13   12.47    0.80
   0  -4  13   13.07    0.90
   0   4 -13   13.04    0.90
   0   4 -13   12.54    0.92
   1   4 -13    3.21    0.28
  -1  -4 -13    2.95    0.29
   1  -4  13    3.33    0.31
   1   4 -13    2.78    0.24
  -1  -4 -13    2.71    0.35
  -1   4 -13    3.14    0.30
  -1   4 -13    3.09    0.26
   1  -4 -13    3.28    0.34
  -1   4 -13    3.43    0.31
  -2  -4 -13    1.65    0.30
  -2  -4 -13    1.16    0.21
   2   4 -13    1.36    0.18
  -2   4 -13    1.83    0.25
  -2   4 -13    1.40    0.24
   2  -4 -13    1.55    0.25
  -2   4 -13    1.27    0.19
  -3  -4 -13    7.85    0.65
  -3   4 -13    6.79    0.51
  -3   4 -13    6.98    0.60
   3  -4 -13    6.70    0.58
  -4  -4 -13    1.78    0.35
  -4   4 -13    1.13    0.23
   4  -4 -13    1.34    0.23
  -4   4 -13    1.44    0.29
  -5  -4 -13    0.77    0.32
   5  -4 -13    0.75    0.20
  -5   4 -13    0.37    0.27
  -5   4 -13    0.78    0.20
   6  -4 -13    1.15    0.23
  -6   4 -13    0.81    0.31
  -7   4 -13    0.24    0.29
   7  -4 -13    0.36    0.19
   0  -5  13    0.64    0.18
   0   5 -13    0.55    0.13
   0  -5 -13    0.65    0.23
   0   5 -13    0.77    0.17
  -1  -5 -13    1.54    0.29
   1   5 -13    1.77    0.21
   1  -5  13    1.27    0.23
   1   5 -13    1.11    0.15
  -1   5 -13    1.41    0.22
  -1  -5  13    1.53    0.19
   1  -5 -13    1.15    0.27
  -1   5 -13    1.20    0.18
  -1   5 -13    1.68    0.24
  -2  -5 -13    0.16    0.24
   2  -5 -13    0.18    0.21
  -2   5 -13    0.13    0.15
  -2   5 -13    0.03    0.16
  -3  -5 -13    0.36    0.26
  -3   5 -13    0.25    0.17
  -3   5 -13   -0.02    0.19
   3  -5 -13    0.47    0.21
  -4  -5 -13    1.45    0.34
   4  -5 -13    0.79    0.23
  -4   5 -13    0.77    0.25
  -4   5 -13    0.78    0.20
  -5  -5 -13    0.32    0.29
  -5   5 -13    0.04    0.22
   5  -5 -13   -0.25    0.16
  -6   5 -13   -0.30    0.25
   6  -5 -13    0.04    0.19
   0  -6 -13    6.78    0.62
   1  -6  13    5.38    0.46
  -1  -6 -13    5.19    0.53
  -1   6 -13    5.22    0.41
   1  -6 -13    5.45    0.54
  -1   6 -13    6.11    0.48
  -2  -6 -13    4.06    0.44
   2  -6  13    3.72    0.36
  -2   6 -13    3.74    0.33
  -2   6 -13    3.18    0.38
   2  -6 -13    4.10    0.44
  -3  -6 -13   -0.19    0.25
  -3   6 -13   -0.22    0.16
  -3   6 -13   -0.22    0.17
   3  -6 -13   -0.03    0.21
  -4  -6 -13    0.18    0.28
  -4   6 -13   -0.04    0.18
  -4   6 -13   -0.15    0.19
   4  -6 -13   -0.09    0.20
   5  -6 -13    0.14    0.20
  -5   6 -13   -0.04    0.25
   6  -6  13    0.45    0.27
   6  -6 -13    0.28    0.23
   0  -7 -13    1.75    0.37
  -1  -7 -13    0.99    0.30
   1  -7 -13    0.56    0.33
  -2  -7 -13   -0.06    0.28
   2  -7  13    0.24    0.19
   2  -7 -13    0.21    0.28
  -2   7 -13    0.10    0.18
  -3  -7 -13   -0.17    0.27
   3  -7  13   -0.19    0.17
  -3   7 -13   -0.15    0.18
   3  -7 -13   -0.20    0.25
   4  -7  13   -0.15    0.20
   4  -7 -13   -0.10    0.23
   5  -7  13   -0.31    0.21
   5  -7 -13   -0.15    0.22
   0  -8 -13    0.30    0.32
  -1  -8 -13    1.05    0.34
   1  -8 -13    0.74    0.40
  -2  -8 -13    1.23    0.36
   2  -8 -13    1.28    0.41
   3  -8  13    0.20    0.22
   3  -8 -13    0.10    0.33
   4  -8  13    0.44    0.24
   4  -8 -13   -0.18    0.28
   0  -9 -13    0.72    0.39
  -1  -9 -13    0.01    0.33
   1  -9 -13   -0.21    0.39
   2  -9 -13   -0.33    0.35
   3  -9 -13   -0.64    0.32
   0   0 -14   39.58    2.57
   0   0 -14   37.21    2.68
  -1   0 -14    0.31    0.12
   1   0  14    0.13    0.11
   2   0 -14   49.49    3.38
  -2   0 -14   52.98    3.43
  -2   0 -14   48.40    3.25
  -2   0 -14   48.26    2.92
   2   0  14   44.50    3.24
   3   0 -14    0.06    0.11
  -3   0 -14    0.06    0.12
   3   0  14    0.09    0.15
  -3   0 -14   -0.13    0.15
  -3   0 -14   -0.02    0.11
  -4   0 -14   12.32    0.87
  -4   0 -14   11.03    0.92
  -4   0 -14   11.92    0.78
   4   0 -14   11.54    0.85
  -5   0 -14    0.48    0.27
  -5   0 -14    0.31    0.18
  -6   0 -14    0.19    0.18
  -6   0 -14    0.44    0.28
  -7   0 -14   -0.02    0.24
   0   1 -14   20.06    1.44
   0  -1 -14   20.22    1.39
   0   1 -14   21.86    1.39
   0  -1 -14   18.97    1.44
   1  -1  14    0.30    0.13
  -1  -1 -14    0.38    0.13
   1   1 -14    0.51    0.13
  -1   1 -14    0.31    0.13
  -1   1 -14    0.26    0.13
  -2  -1 -14   11.34    0.89
  -2  -1 -14    9.91    0.83
   2  -1  14   11.64    0.84
   2   1 -14   11.47    0.84
   2  -1 -14   12.60    0.86
  -2   1 -14   12.29    0.89
   2   1  14   11.29    0.83
  -2   1 -14   12.84    0.85
  -2   1 -14   11.93    0.76
  -3  -1 -14    0.10    0.18
  -3  -1 -14    0.26    0.15
   3  -1  14    0.09    0.15
   3   1 -14    0.15    0.10
  -3  -1 -14    0.25    0.14
  -3   1 -14    0.15    0.13
   3   1  14    0.20    0.16
   3  -1 -14    0.13    0.12
  -3   1 -14    0.24    0.14
  -3   1 -14    0.45    0.17
  -4  -1 -14    5.86    0.44
  -4  -1 -14    5.98    0.49
  -4  -1 -14    5.30    0.55
   4  -1 -14    5.60    0.46
  -4   1 -14    5.76    0.43
  -4   1 -14    5.35    0.53
   4   1  14    6.25    0.50
  -5  -1 -14    1.72    0.36
  -5  -1 -14    1.51    0.23
   5  -1 -14    1.52    0.22
  -5   1 -14    1.40    0.24
  -5   1 -14    0.92    0.31
  -6  -1 -14   -0.16    0.15
  -6  -1 -14    0.09    0.27
  -6   1 -14   -0.27    0.23
  -6   1 -14   -0.04    0.17
  -7  -1 -14    0.22    0.28
  -7   1 -14    0.24    0.27
   0  -2  14    5.50    0.42
   0   2 -14    5.71    0.43
   0   2 -14    5.59    0.43
   0  -2 -14    4.66    0.45
  -1  -2 -14    0.98    0.20
  -1  -2 -14    0.73    0.17
   1  -2  14    0.90    0.16
   1   2 -14    1.05    0.14
   1   2 -14    1.08    0.16
  -1   2 -14    1.12    0.18
   1  -2 -14    1.06    0.19
  -1   2 -14    1.02    0.15
  -1   2 -14    0.84    0.17
  -2  -2 -14    6.64    0.53
   2  -2  14    7.08    0.54
  -2  -2 -14    6.36    0.57
   2   2 -14    7.30    0.51
  -2   2 -14    6.93    0.54
   2  -2 -14    6.31    0.54
  -2   2 -14    7.31    0.48
  -2   2 -14    7.26    0.56
  -3  -2 -14    1.26    0.20
  -3  -2 -14    0.99    0.20
  -3  -2 -14    1.19    0.27
  -3   2 -14    1.02    0.18
  -3   2 -14    1.10    0.21
  -3   2 -14    1.38    0.24
   3  -2 -14    1.28    0.20
   3   2  14    0.97    0.20
  -4  -2 -14    2.19    0.29
  -4  -2 -14    2.78    0.41
  -4  -2 -14    2.27    0.28
   4  -2 -14    2.79    0.26
  -4   2 -14    2.73    0.36
   4   2  14    2.16    0.28
  -4   2 -14    2.27    0.26
  -5  -2 -14    1.18    0.22
  -5  -2 -14    1.49    0.35
  -5   2 -14    1.43    0.24
   5  -2 -14    1.43    0.20
  -5   2 -14    1.64    0.33
  -6  -2 -14    0.65    0.29
  -6   2 -14    0.01    0.26
   6  -2 -14    0.31    0.17
  -6   2 -14    0.36    0.20
  -7  -2 -14    0.13    0.30
  -7   2 -14    0.12    0.27
   0   3 -14    0.22    0.12
   0   3 -14    0.00    0.09
   0   3 -14   -0.01    0.09
   0  -3 -14   -0.02    0.14
   0  -3  14    0.12    0.12
  -1  -3 -14    1.10    0.20
  -1  -3 -14    1.32    0.23
   1   3 -14    1.32    0.18
   1  -3  14    1.51    0.21
  -1   3 -14    1.21    0.17
  -1   3 -14    1.50    0.20
  -1   3 -14    1.46    0.21
   1  -3 -14    1.42    0.24
   2   3 -14    2.19    0.22
  -2  -3 -14    1.92    0.25
   2  -3  14    2.12    0.26
  -2  -3 -14    2.62    0.34
  -2   3 -14    2.40    0.23
   2  -3 -14    2.22    0.27
  -2   3 -14    2.53    0.27
  -2   3 -14    2.38    0.26
  -3  -3 -14    1.88    0.33
   3   3 -14    1.52    0.19
   3  -3 -14    1.72    0.24
  -3   3 -14    1.26    0.22
  -3   3 -14    1.76    0.28
  -4  -3 -14    2.10    0.25
  -4  -3 -14    1.75    0.36
  -4   3 -14    1.46    0.32
  -4   3 -14    1.58    0.25
   4  -3 -14    1.79    0.26
  -5  -3 -14    0.80    0.33
  -5   3 -14    0.47    0.19
  -5   3 -14    0.16    0.25
   5  -3 -14    0.66    0.19
  -6  -3 -14    1.67    0.37
  -6   3 -14    0.58    0.31
   6  -3 -14    1.32    0.23
   7  -3 -14    0.13    0.18
  -7   3 -14   -0.37    0.26
   0   4 -14    3.30    0.30
   0  -4 -14    2.95    0.35
   0  -4  14    3.12    0.29
   0   4 -14    2.94    0.26
   0   4 -14    3.21    0.29
   1   4 -14    1.14    0.17
   1   4 -14    0.72    0.13
   1  -4  14    0.87    0.20
  -1  -4 -14    0.90    0.18
  -1  -4 -14    0.78    0.24
  -1   4 -14    1.07    0.18
   1  -4 -14    1.09    0.23
  -1   4 -14    0.86    0.16
  -1   4 -14    0.99    0.20
   2   4 -14    4.81    0.38
  -2  -4 -14    5.10    0.48
  -2   4 -14    4.35    0.36
   2  -4 -14    4.42    0.44
  -2   4 -14    4.59    0.42
  -2   4 -14    5.22    0.43
  -3  -4 -14    2.77    0.41
   3  -4 -14    2.76    0.30
  -3   4 -14    2.17    0.27
  -3   4 -14    2.60    0.33
  -4  -4 -14    0.73    0.32
   4  -4 -14    0.79    0.21
  -4   4 -14    0.41    0.19
  -4   4 -14    0.62    0.25
  -5  -4 -14    0.16    0.28
  -5   4 -14    0.13    0.18
  -5   4 -14   -0.29    0.22
   5  -4 -14    0.23    0.17
  -6   4 -14    0.42    0.30
   6  -4 -14    0.59    0.20
  -7   4 -14    0.48    0.31
   7  -4 -14    0.07    0.18
   0   5 -14    4.68    0.38
   0   5 -14    4.72    0.40
   0  -5 -14    3.94    0.45
   0   5 -14    4.04    0.33
   0  -5  14    4.86    0.39
  -1  -5 -14    4.67    0.47
   1  -5  14    4.74    0.43
   1   5 -14    4.27    0.33
   1   5 -14    4.92    0.39
  -1   5 -14    5.35    0.42
  -1   5 -14    4.48    0.40
  -1   5 -14    4.25    0.35
   1  -5 -14    4.63    0.47
  -2  -5 -14    3.01    0.38
  -2   5 -14    2.61    0.27
  -2   5 -14    2.44    0.30
   2  -5 -14    2.70    0.36
  -3  -5 -14   -0.04    0.26
  -3   5 -14   -0.01    0.19
  -3   5 -14    0.17    0.16
   3  -5 -14    0.06    0.20
  -4  -5 -14    0.27    0.29
  -4   5 -14    0.03    0.17
  -4   5 -14   -0.33    0.19
   4  -5 -14    0.00    0.17
  -5  -5 -14    0.71    0.31
   5  -5 -14    0.13    0.19
  -5   5 -14    0.22    0.23
   6  -5 -14    0.28    0.20
  -6   5 -14    0.20    0.28
   0  -6 -14    0.61    0.27
  -1  -6 -14    4.92    0.51
   1  -6  14    5.16    0.43
  -1   6 -14    5.10    0.39
   1  -6 -14    5.23    0.53
  -2  -6 -14    2.09    0.38
  -2   6 -14    2.08    0.26
   2  -6 -14    2.77    0.37
  -2   6 -14    2.02    0.30
  -3  -6 -14    0.17    0.27
  -3   6 -14    0.11    0.17
  -3   6 -14    0.20    0.20
   3  -6 -14   -0.19    0.22
  -4  -6 -14    0.70    0.33
  -4   6 -14    0.00    0.22
   4  -6 -14    0.30    0.22
   5  -6 -14    0.28    0.22
  -5   6 -14    0.14    0.25
   6  -6  14    0.23    0.26
   6  -6 -14   -0.05    0.21
  -6   6 -14    0.10    0.30
   0  -7 -14    3.11    0.46
  -1  -7 -14    3.10    0.43
   1  -7 -14    3.42    0.49
   2  -7  14    1.15    0.24
  -2  -7 -14    1.34    0.35
   2  -7 -14    1.31    0.37
  -2   7 -14    1.49    0.24
   3  -7  14    0.30    0.21
  -3  -7 -14    0.46    0.31
   3  -7 -14    0.14    0.27
  -3   7 -14    0.29    0.21
   4  -7  14    0.02    0.21
   4  -7 -14   -0.01    0.25
   5  -7  14    0.15    0.24
   5  -7 -14    0.42    0.25
   0  -8 -14    2.45    0.47
  -1  -8 -14    1.16    0.37
   1  -8 -14    1.54    0.42
  -2  -8 -14   -0.41    0.30
   2  -8 -14   -0.06    0.32
   3  -8  14   -0.19    0.19
   3  -8 -14    0.18    0.33
   4  -8  14    0.11    0.23
   4  -8 -14   -0.34    0.29
   0  -9 -14    1.17    0.41
  -1  -9 -14   -0.60    0.30
   1  -9 -14   -0.31    0.39
   2  -9 -14   -0.08    0.38
   0   0 -15    0.20    0.10
   0   0 -15    0.16    0.11
  -1   0 -15   10.00    0.72
  -1   0 -15    9.43    0.69
   1   0  15    8.87    0.68
   1   0 -15    9.23    0.69
   2   0  15   -0.09    0.11
  -2   0 -15    0.25    0.15
  -2   0 -15    0.06    0.12
  -2   0 -15   -0.06    0.12
   3   0  15    0.08    0.16
  -3   0 -15    0.25    0.13
  -3   0 -15   -0.29    0.16
  -3   0 -15    0.09    0.14
   3   0 -15    0.19    0.12
  -4   0 -15    0.23    0.23
  -4   0 -15    0.13    0.16
  -5   0 -15    7.88    0.58
  -5   0 -15    8.09    0.72
  -6   0 -15    0.16    0.17
  -6   0 -15   -0.33    0.24
  -7   0 -15   -0.11    0.25
   0  -1 -15    2.44    0.25
   0   1 -15    2.24    0.24
   0   1 -15    2.30    0.24
   0  -1 -15    2.26    0.23
   1  -1  15   12.12    0.86
   1   1 -15   13.34    0.86
  -1  -1 -15   11.81    0.87
   1   1 -15   11.68    0.88
  -1  -1 -15   11.90    0.91
  -1   1 -15   12.82    0.91
   1  -1 -15   10.89    0.89
  -1   1 -15   12.59    0.87
   2   1 -15    1.54    0.18
  -2  -1 -15    2.06    0.27
   2  -1  15    1.70    0.23
  -2  -1 -15    1.69    0.23
   2  -1 -15    1.81    0.22
  -2   1 -15    1.59    0.20
  -2   1 -15    1.80    0.25
  -2   1 -15    1.64    0.23
   2   1  15    1.51    0.20
   3   1 -15    6.15    0.50
  -3  -1 -15    6.77    0.48
   3  -1  15    6.62    0.54
  -3  -1 -15    6.94    0.53
  -3  -1 -15    6.13    0.58
   3  -1 -15    6.84    0.52
   3   1  15    6.28    0.52
  -3   1 -15    7.12    0.48
  -3   1 -15    6.84    0.54
  -3   1 -15    6.77    0.57
  -4  -1 -15    2.10    0.30
  -4  -1 -15    3.19    0.40
  -4  -1 -15    1.98    0.28
  -4   1 -15    2.30    0.27
  -4   1 -15    3.39    0.37
   4  -1 -15    2.75    0.27
  -5  -1 -15    4.66    0.51
  -5  -1 -15    5.02    0.40
   5  -1 -15    4.76    0.40
  -5   1 -15    4.23    0.49
  -5   1 -15    4.40    0.39
  -6  -1 -15   -0.18    0.26
  -6  -1 -15    0.22    0.18
  -6   1 -15    0.19    0.27
  -6   1 -15    0.18    0.18
  -7  -1 -15    0.24    0.28
  -7   1 -15    0.43    0.29
   0   2 -15    1.27    0.18
   0  -2  15    0.99    0.17
   0   2 -15    1.04    0.18
   0  -2 -15    1.55    0.22
  -1  -2 -15    3.80    0.39
   1  -2  15    4.08    0.35
   1   2 -15    4.48    0.35
  -1  -2 -15    4.00    0.36
   1   2 -15    4.03    0.34
  -1   2 -15    5.01    0.39
  -1   2 -15    4.34    0.37
   1  -2 -15    4.02    0.38
  -1   2 -15    3.96    0.32
  -2  -2 -15    1.71    0.27
  -2  -2 -15    1.52    0.22
   2   2 -15    1.40    0.18
   2  -2  15    1.52    0.24
  -2   2 -15    1.63    0.20
  -2   2 -15    1.47    0.23
   2  -2 -15    1.56    0.22
  -2   2 -15    1.54    0.23
  -3  -2 -15    9.15    0.71
  -3  -2 -15    9.63    0.78
  -3  -2 -15   10.74    0.65
   3  -2 -15    9.19    0.72
  -3   2 -15    8.99    0.64
   3   2  15    9.02    0.70
  -3   2 -15    9.09    0.75
  -4  -2 -15    2.13    0.29
  -4  -2 -15    2.18    0.27
  -4  -2 -15    2.27    0.40
   4   2  15    1.81    0.29
  -4   2 -15    2.26    0.32
   4  -2 -15    1.97    0.24
  -4   2 -15    1.92    0.26
  -5  -2 -15    2.62    0.42
  -5  -2 -15    2.56    0.26
  -5   2 -15    1.86    0.28
   5  -2 -15    2.28    0.26
  -5   2 -15    2.23    0.38
  -6  -2 -15    1.07    0.33
  -6   2 -15    0.79    0.31
   6  -2 -15    0.78    0.20
  -7  -2 -15    0.38    0.31
  -7   2 -15    0.44    0.30
   0   3 -15    6.94    0.50
   0   3 -15    6.10    0.49
   0  -3 -15    5.95    0.53
   0  -3  15    6.86    0.50
   0   3 -15    5.77    0.43
   1  -3  15    6.60    0.49
  -1  -3 -15    5.67    0.49
  -1  -3 -15    6.24    0.54
   1   3 -15    6.51    0.48
   1   3 -15    6.00    0.47
  -1   3 -15    6.09    0.50
   1  -3 -15    5.78    0.52
  -1   3 -15    6.50    0.50
  -1   3 -15    6.13    0.44
  -2  -3 -15    5.78    0.51
   2  -3  15    5.45    0.46
  -2  -3 -15    4.95    0.44
   2   3 -15    5.34    0.42
   2  -3 -15    5.36    0.47
  -2   3 -15    5.31    0.46
  -2   3 -15    5.21    0.40
  -2   3 -15    6.02    0.47
   3   3 -15   11.31    0.81
  -3  -3 -15   12.10    0.93
  -3  -3 -15   10.22    0.83
  -3   3 -15   11.56    0.76
   3  -3 -15   10.84    0.86
  -3   3 -15   12.43    0.90
  -4  -3 -15   -0.14    0.27
  -4  -3 -15    0.23    0.18
  -4   3 -15   -0.02    0.17
   4  -3 -15    0.13    0.16
  -4   3 -15   -0.28    0.22
  -5  -3 -15    0.35    0.31
  -5   3 -15    0.52    0.27
   5  -3 -15    0.36    0.18
  -5   3 -15    0.49    0.19
  -6  -3 -15    0.49    0.32
  -6   3 -15    0.23    0.27
   6  -3 -15    0.22    0.17
  -7   3 -15    0.14    0.29
   0   4 -15   13.97    1.02
   0   4 -15   13.30    0.88
   0  -4  15   14.30    0.99
   0   4 -15   14.93    1.00
   0  -4 -15   13.75    1.06
   1  -4  15    2.48    0.27
   1   4 -15    2.54    0.27
  -1  -4 -15    2.39    0.27
   1   4 -15    2.33    0.21
  -1  -4 -15    2.61    0.34
   1  -4 -15    2.46    0.32
  -1   4 -15    2.27    0.26
  -1   4 -15    2.41    0.24
  -1   4 -15    2.66    0.29
  -2  -4 -15    5.45    0.53
   2   4 -15    5.47    0.43
  -2   4 -15    5.35    0.47
  -2   4 -15    5.01    0.41
   2  -4 -15    5.72    0.50
  -3  -4 -15    8.48    0.74
  -3   4 -15    7.97    0.59
   3  -4 -15    8.04    0.67
  -3   4 -15    8.55    0.69
  -4  -4 -15    0.58    0.30
   4  -4 -15    0.55    0.20
  -4   4 -15    0.26    0.18
  -4   4 -15    0.38    0.24
  -5  -4 -15    0.46    0.31
  -5   4 -15    0.01    0.25
   5  -4 -15    0.19    0.18
  -6  -4 -15    1.76    0.40
  -6   4 -15    1.17    0.35
   6  -4 -15    1.07    0.24
  -7   4 -15    0.68    0.32
   7  -4 -15    0.52    0.21
   0  -5  15    4.30    0.37
   0  -5 -15    3.77    0.42
   0   5 -15    3.54    0.31
   0   5 -15    3.89    0.34
   0   5 -15    4.04    0.37
  -1  -5 -15    3.16    0.40
  -1  -5 -15    2.70    0.31
   1   5 -15    3.43    0.31
  -1   5 -15    3.49    0.34
  -1   5 -15    3.11    0.28
   1  -5 -15    3.33    0.40
  -1   5 -15    3.32    0.32
  -2  -5 -15   11.14    0.88
   2  -5 -15   10.65    0.86
  -2   5 -15   10.39    0.82
  -2   5 -15   10.15    0.71
  -3  -5 -15    2.04    0.38
  -3   5 -15    1.95    0.26
  -3   5 -15    1.89    0.30
   3  -5 -15    1.79    0.32
  -4  -5 -15    0.71    0.31
  -4   5 -15    0.07    0.18
   4  -5 -15    0.21    0.19
  -4   5 -15    0.10    0.22
  -5  -5 -15    0.88    0.35
  -5   5 -15    0.80    0.27
   5  -5 -15    0.99    0.24
  -6   5 -15    0.21    0.28
   6  -5 -15    0.14    0.19
   0  -6 -15    4.31    0.47
   1  -6  15    1.10    0.21
  -1  -6 -15    0.70    0.29
   1  -6 -15    0.67    0.31
  -1   6 -15    1.01    0.18
  -2  -6 -15    4.86    0.51
  -2   6 -15    4.40    0.43
  -2   6 -15    4.63    0.38
   2  -6 -15    4.39    0.49
  -3  -6 -15    0.25    0.29
  -3   6 -15   -0.09    0.16
   3  -6 -15   -0.04    0.23
  -3   6 -15   -0.01    0.18
  -4  -6 -15    0.43    0.32
  -4   6 -15    0.26    0.23
   4  -6 -15    0.37    0.23
  -5   6 -15    0.57    0.27
   5  -6 -15    0.36    0.23
  -6   6 -15    1.18    0.36
   6  -6 -15    0.98    0.28
   0  -7 -15    0.79    0.34
  -1  -7 -15    5.78    0.60
   1  -7 -15    6.52    0.64
   2  -7  15    1.90    0.29
  -2  -7 -15    1.93    0.40
   2  -7 -15    1.91    0.40
  -2   7 -15    1.84    0.26
   3  -7  15   -0.11    0.19
  -3  -7 -15   -0.04    0.30
  -3   7 -15   -0.22    0.17
   3  -7 -15   -0.32    0.26
   4  -7  15    0.10    0.23
   4  -7 -15    0.26    0.27
   5  -7  15    0.07    0.25
   5  -7 -15   -0.03    0.24
   0  -8 -15    1.67    0.42
  -1  -8 -15    0.73    0.35
   1  -8 -15    0.45    0.39
  -2  -8 -15   -0.01    0.31
   2  -8 -15   -0.37    0.32
   3  -8  15    0.19    0.22
   3  -8 -15    0.03    0.33
   4  -8  15   -0.06    0.23
   4  -8 -15   -0.26    0.29
   0  -9 -15    1.67    0.45
  -1  -9 -15   -0.07    0.35
   1  -9 -15   -0.06    0.40
   2  -9 -15    0.09    0.40
   0   0 -16   36.05    2.35
   0   0 -16   33.80    2.45
   1   0  16    0.04    0.11
  -1   0 -16    0.03    0.13
   1   0 -16   -0.01    0.10
  -1   0 -16    0.14    0.12
   2   0  16    4.22    0.37
  -2   0 -16    4.25    0.38
  -2   0 -16    4.74    0.42
   2   0 -16    4.34    0.37
  -3   0 -16   -0.03    0.14
  -3   0 -16   -0.02    0.13
  -3   0 -16   -0.10    0.16
   3   0  16   -0.26    0.15
   3   0 -16   -0.03    0.12
   4   0 -16    8.19    0.61
  -4   0 -16    7.62    0.56
  -4   0 -16    7.41    0.69
  -6   0 -16    1.51    0.36
  -6   0 -16    1.68    0.26
  -7   0 -16   -0.12    0.26
   0   1 -16    0.16    0.14
   0  -1 -16    0.27    0.13
   0   1 -16    0.23    0.12
   0  -1 -16    0.34    0.14
   1   1 -16    0.99    0.17
   1  -1  16    0.88    0.17
  -1  -1 -16    0.65    0.18
   1   1 -16    1.07    0.15
  -1  -1 -16    0.78    0.18
   1  -1 -16    0.72    0.17
  -1   1 -16    1.00    0.19
  -1   1 -16    1.03    0.18
   2   1 -16    0.48    0.12
   2  -1  16    0.56    0.17
  -2  -1 -16    0.62    0.19
  -2  -1 -16    0.58    0.17
  -2   1 -16    0.63    0.16
   2   1  16    0.45    0.16
  -2   1 -16    0.38    0.17
   2  -1 -16    0.42    0.16
  -2   1 -16    0.43    0.15
  -3  -1 -16    3.71    0.37
  -3  -1 -16    4.34    0.35
   3   1 -16    4.25    0.34
  -3  -1 -16    3.74    0.43
  -3   1 -16    4.14    0.39
   3   1  16    3.85    0.37
  -3   1 -16    3.64    0.40
  -3   1 -16    3.95    0.34
   3  -1 -16    4.45    0.37
  -4  -1 -16   14.17    0.89
  -4  -1 -16   12.99    1.06
  -4   1 -16   11.83    1.04
   4  -1 -16   14.35    0.99
  -4   1 -16   13.28    0.88
  -5  -1 -16    1.73    0.39
  -5  -1 -16    1.81    0.26
  -5   1 -16    1.65    0.26
  -5   1 -16    2.17    0.37
   5  -1 -16    2.24    0.25
  -6  -1 -16    0.16    0.19
  -6  -1 -16    0.35    0.28
  -6   1 -16    0.04    0.26
  -6   1 -16    0.58    0.19
  -7  -1 -16   -0.03    0.27
  -7   1 -16    0.33    0.28
   0  -2  16   12.16    0.83
   0   2 -16   12.12    0.83
   0   2 -16   11.23    0.85
   0  -2 -16   10.79    0.87
  -1  -2 -16   10.70    0.87
  -1  -2 -16   10.80    0.82
   1   2 -16   11.74    0.83
   1   2 -16   12.17    0.81
   1  -2  16   11.48    0.82
  -1   2 -16   12.24    0.83
  -1   2 -16   11.27    0.85
  -1   2 -16   10.59    0.73
   1  -2 -16   10.86    0.85
  -2  -2 -16    2.62    0.32
   2  -2  16    1.82    0.24
  -2  -2 -16    1.75    0.25
   2   2 -16    1.96    0.22
  -2   2 -16    2.15    0.25
  -2   2 -16    1.68    0.21
   2  -2 -16    1.78    0.25
  -2   2 -16    2.08    0.26
  -3  -2 -16    3.17    0.36
  -3  -2 -16    3.47    0.32
  -3  -2 -16    3.40    0.43
   3  -2 -16    3.99    0.35
   3   2  16    3.09    0.33
  -3   2 -16    3.44    0.37
  -3   2 -16    3.21    0.31
  -4  -2 -16    6.61    0.64
  -4  -2 -16    7.08    0.51
  -4  -2 -16    6.91    0.56
   4  -2 -16    6.56    0.54
  -4   2 -16    6.74    0.51
  -4   2 -16    6.32    0.60
  -5  -2 -16    0.45    0.18
  -5  -2 -16    0.05    0.29
  -5   2 -16    0.22    0.18
  -5   2 -16    0.28    0.24
   5  -2 -16    0.37    0.18
  -6  -2 -16    1.39    0.36
   6  -2 -16    1.30    0.24
  -6   2 -16    1.20    0.34
  -7  -2 -16    1.12    0.35
  -7   2 -16    0.71    0.31
   0   3 -16    1.69    0.19
   0  -3 -16    1.56    0.26
   0   3 -16    1.45    0.19
   0  -3  16    1.42    0.20
   0   3 -16    1.91    0.24
   1   3 -16    5.40    0.43
  -1  -3 -16    4.68    0.43
   1   3 -16    5.46    0.41
  -1  -3 -16    4.81    0.48
   1  -3  16    5.28    0.43
  -1   3 -16    5.09    0.44
   1  -3 -16    4.89    0.46
  -1   3 -16    5.32    0.39
  -1   3 -16    5.63    0.44
   2   3 -16    1.37    0.20
  -2  -3 -16    1.14    0.23
  -2  -3 -16    1.75    0.29
  -2   3 -16    1.47    0.24
   2  -3 -16    1.32    0.25
  -2   3 -16    1.30    0.20
  -2   3 -16    1.45    0.24
   3   3 -16   20.15    1.35
  -3  -3 -16   18.80    1.37
  -3  -3 -16   19.64    1.48
  -3   3 -16   19.28    1.24
  -3   3 -16   20.14    1.45
   3  -3 -16   19.58    1.43
  -4  -3 -16    3.99    0.52
  -4  -3 -16    4.77    0.36
  -4   3 -16    3.75    0.42
  -4   3 -16    3.71    0.35
   4  -3 -16    3.23    0.36
  -5  -3 -16    1.96    0.41
  -5   3 -16    1.96    0.27
  -5   3 -16    1.92    0.35
   5  -3 -16    1.78    0.25
  -6  -3 -16    2.06    0.41
  -6   3 -16    1.61    0.36
   6  -3 -16    1.46    0.26
  -7   3 -16    0.15    0.30
   0  -4 -16    0.15    0.19
   0   4 -16    0.06    0.10
   0   4 -16    0.08    0.10
   0   4 -16    0.01    0.13
   0  -4  16   -0.04    0.13
  -1  -4 -16    4.30    0.40
   1  -4  16    4.39    0.40
  -1  -4 -16    4.01    0.45
   1   4 -16    4.40    0.33
   1   4 -16    4.85    0.39
  -1   4 -16    4.50    0.40
   1  -4 -16    4.25    0.45
  -1   4 -16    4.58    0.35
  -1   4 -16    5.25    0.42
  -2  -4 -16    4.20    0.45
  -2  -4 -16    2.85    0.35
   2   4 -16    3.93    0.35
  -2   4 -16    3.88    0.33
   2  -4 -16    3.44    0.40
  -2   4 -16    4.21    0.38
  -3  -4 -16    5.16    0.58
   3  -4 -16    5.76    0.51
  -3   4 -16    5.67    0.45
  -3   4 -16    5.95    0.52
  -4  -4 -16    1.07    0.35
  -4   4 -16    0.96    0.22
   4  -4 -16    0.90    0.23
  -4   4 -16    0.85    0.28
  -5  -4 -16    0.11    0.31
  -5   4 -16    0.13    0.25
   5  -4 -16    0.14    0.19
  -6  -4 -16    1.97    0.41
   6  -4 -16    0.92    0.25
  -6   4 -16    1.03    0.34
   0   5 -16    0.37    0.12
   0   5 -16    0.05    0.14
   0  -5 -16    0.16    0.23
   0  -5  16    0.07    0.16
  -1  -5 -16    1.97    0.28
  -1  -5 -16    2.28    0.35
  -1   5 -16    2.14    0.26
   1  -5 -16    2.07    0.36
  -1   5 -16    2.07    0.23
  -2  -5 -16    5.62    0.56
  -2   5 -16    5.64    0.49
   2  -5 -16    5.51    0.54
  -2   5 -16    5.30    0.42
  -3  -5 -16    3.45    0.44
   3  -5 -16    2.86    0.36
  -3   5 -16    3.01    0.35
  -3   5 -16    3.38    0.32
  -4  -5 -16    0.13    0.29
   4  -5 -16    0.02    0.20
  -4   5 -16   -0.02    0.17
  -4   5 -16   -0.34    0.21
  -5  -5 -16    0.77    0.35
  -5   5 -16    0.77    0.28
   5  -5 -16    0.30    0.20
  -6   5 -16    0.12    0.28
   6  -5 -16    0.48    0.23
   0  -6 -16    2.71    0.41
  -1  -6 -16    1.12    0.34
   1  -6 -16    1.42    0.37
  -1   6 -16    1.96    0.28
  -1   6 -16    1.90    0.23
  -2  -6 -16    3.29    0.47
  -2   6 -16    3.13    0.31
  -2   6 -16    3.25    0.35
   2  -6 -16    3.32    0.43
  -3  -6 -16    0.93    0.34
  -3   6 -16    0.75    0.23
  -3   6 -16    0.55    0.21
   3  -6 -16    0.55    0.28
  -4  -6 -16    0.50    0.33
   4  -6 -16    0.05    0.22
  -4   6 -16   -0.07    0.21
   5  -6 -16    0.25    0.23
  -5   6 -16    0.37    0.26
   0  -7 -16   -0.22    0.29
  -1  -7 -16    2.73    0.44
   1  -7 -16    2.59    0.48
  -2  -7 -16    1.04    0.37
   2  -7  16    0.94    0.24
  -2   7 -16    0.68    0.21
   2  -7 -16    0.85    0.34
  -3  -7 -16   -0.42    0.29
   3  -7  16    0.12    0.21
  -3   7 -16   -0.01    0.18
   3  -7 -16   -0.04    0.28
   4  -7  16    0.01    0.23
   4  -7 -16    0.11    0.27
   5  -7  16    0.00    0.25
   5  -7 -16   -0.45    0.24
   0  -8 -16   -0.36    0.30
  -1  -8 -16    1.00    0.37
   1  -8 -16    0.69    0.41
  -2  -8 -16   -0.32    0.31
   2  -8 -16    0.12    0.36
   3  -8  16   -0.09    0.21
   3  -8 -16   -0.25    0.33
   4  -8  16    0.15    0.24
   4  -8 -16    0.31    0.33
   0  -9 -16    0.88    0.43
  -1  -9 -16    0.76    0.40
   1  -9 -16    0.82    0.44
   2  -9 -16   -0.41    0.37
   0   0 -17    0.30    0.13
   0   0 -17    0.11    0.13
   1   0  17   33.67    2.30
  -1   0 -17   36.24    2.31
   1   0 -17   31.40    2.39
  -1   0 -17   33.83    2.42
   1   0 -17   35.76    2.30
  -2   0 -17   -0.15    0.14
   2   0  17    0.10    0.14
  -2   0 -17    0.09    0.14
   2   0 -17    0.01    0.11
  -3   0 -17    0.59    0.20
  -3   0 -17    0.83    0.19
  -3   0 -17    0.71    0.23
   3   0 -17    1.03    0.19
  -4   0 -17   -0.02    0.24
  -4   0 -17   -0.17    0.16
   4   0 -17    0.47    0.18
  -5   0 -17   12.66    1.05
  -5   0 -17   13.29    0.88
  -6   0 -17    0.32    0.19
  -6   0 -17    0.10    0.28
  -7   0 -17    0.43    0.28
   0   1 -17    3.73    0.32
   0  -1 -17    3.12    0.31
   0  -1 -17    3.49    0.34
   0   1 -17    3.51    0.33
  -1  -1 -17    0.96    0.20
   1   1 -17    0.63    0.14
   1  -1  17    0.96    0.17
  -1  -1 -17    0.70    0.19
   1   1 -17    1.07    0.18
  -1   1 -17    0.51    0.18
  -1   1 -17    0.35    0.16
   1  -1 -17    1.02    0.18
   2   1 -17    2.98    0.28
  -2  -1 -17    2.60    0.34
  -2  -1 -17    3.03    0.31
   2  -1  17    2.59    0.30
   2   1  17    3.18    0.30
   2  -1 -17    3.15    0.30
  -2   1 -17    3.16    0.34
  -2   1 -17    3.17    0.28
  -2   1 -17    3.73    0.33
  -3  -1 -17    1.80    0.24
   3   1 -17    1.74    0.21
  -3  -1 -17    1.12    0.28
  -3  -1 -17    1.88    0.27
  -3   1 -17    1.71    0.30
   3  -1 -17    1.65    0.24
   3   1  17    1.47    0.26
  -3   1 -17    1.92    0.23
  -4  -1 -17    1.89    0.26
  -4  -1 -17    2.10    0.37
  -4   1 -17    1.61    0.25
  -4   1 -17    1.83    0.33
  -5  -1 -17    5.07    0.41
  -5  -1 -17    4.47    0.53
  -5   1 -17    4.33    0.40
  -5   1 -17    4.34    0.50
   5  -1 -17    4.96    0.42
  -6  -1 -17    0.67    0.33
  -6  -1 -17    0.69    0.21
  -6   1 -17    1.28    0.32
  -7  -1 -17    0.30    0.31
  -7   1 -17    0.20    0.28
   0  -2 -17    3.81    0.40
   0  -2  17    4.57    0.37
   0   2 -17    4.37    0.38
   0   2 -17    4.91    0.38
   0  -2 -17    4.01    0.37
   1  -2  17    0.77    0.19
   1   2 -17    1.25    0.17
   1   2 -17    1.15    0.19
  -1  -2 -17    1.18    0.21
  -1  -2 -17    1.14    0.23
  -1   2 -17    1.19    0.20
   1  -2 -17    1.34    0.22
  -1   2 -17    1.18    0.18
  -1   2 -17    1.37    0.21
   2   2 -17    7.82    0.59
   2   2 -17    8.30    0.60
  -2  -2 -17    7.89    0.62
  -2  -2 -17    6.98    0.66
   2  -2 -17    7.87    0.63
  -2   2 -17    8.21    0.62
  -2   2 -17    8.42    0.65
  -2   2 -17    7.95    0.55
  -3  -2 -17    0.95    0.22
  -3  -2 -17    0.88    0.25
  -3  -2 -17    0.54    0.28
   3  -2 -17    1.47    0.25
  -3   2 -17    1.08    0.25
  -3   2 -17    0.94    0.20
   3   2  17    1.00    0.22
  -4  -2 -17   10.93    0.72
  -4  -2 -17    9.81    0.87
  -4   2 -17   10.22    0.71
   4  -2 -17   10.60    0.80
  -4   2 -17    9.88    0.84
  -5  -2 -17    2.47    0.43
  -5  -2 -17    2.58    0.28
  -5   2 -17    2.27    0.29
  -5   2 -17    2.19    0.37
   5  -2 -17    1.83    0.26
  -6  -2 -17    0.31    0.32
  -6   2 -17    0.27    0.28
  -7  -2 -17    0.48    0.33
  -7   2 -17    0.50    0.32
   0   3 -17    0.04    0.11
   0   3 -17    0.08    0.10
   0  -3 -17    0.13    0.16
   0   3 -17    0.04    0.13
   0  -3  17   -0.06    0.12
   1   3 -17    1.90    0.21
  -1  -3 -17    1.91    0.26
  -1  -3 -17    2.55    0.33
   1  -3  17    2.06    0.25
   1   3 -17    1.85    0.24
  -1   3 -17    2.23    0.25
   1  -3 -17    2.03    0.30
  -1   3 -17    2.22    0.25
  -1   3 -17    1.87    0.21
  -2  -3 -17    1.11    0.23
   2   3 -17    1.00    0.20
  -2  -3 -17    1.00    0.27
  -2   3 -17    1.06    0.22
   2  -3 -17    0.93    0.24
  -2   3 -17    0.90    0.19
  -3  -3 -17    2.38    0.31
   3   3 -17    2.88    0.30
  -3  -3 -17    3.11    0.43
   3  -3 -17    4.03    0.36
  -3   3 -17    3.00    0.36
  -3   3 -17    3.03    0.30
  -4  -3 -17    1.68    0.39
  -4  -3 -17    1.63    0.27
   4  -3 -17    1.93    0.26
  -4   3 -17    1.70    0.26
  -4   3 -17    1.82    0.33
  -5  -3 -17    1.23    0.37
   5  -3 -17    1.18    0.24
  -5   3 -17    1.10    0.24
  -5   3 -17    0.93    0.31
  -6  -3 -17    0.71    0.33
   6  -3 -17    0.26    0.19
  -6   3 -17    0.46    0.30
  -7  -3 -17   -0.03    0.31
  -7   3 -17   -0.15    0.29
   0   4 -17    0.30    0.13
   0   4 -17    0.51    0.14
   0   4 -17    0.43    0.16
   0  -4 -17    0.35    0.21
   0  -4  17    0.75    0.19
  -1  -4 -17    2.28    0.28
   1   4 -17    2.50    0.28
   1   4 -17    2.24    0.22
  -1  -4 -17    2.83    0.38
   1  -4 -17    2.71    0.35
  -1   4 -17    2.92    0.31
  -1   4 -17    2.69    0.28
  -1   4 -17    2.37    0.25
  -2  -4 -17    2.07    0.35
   2   4 -17    1.81    0.24
  -2  -4 -17    1.64    0.27
  -2   4 -17    2.08    0.28
   2  -4 -17    1.22    0.30
  -2   4 -17    1.51    0.23
  -3  -4 -17    4.02    0.50
  -3   4 -17    4.03    0.36
  -3   4 -17    4.21    0.42
   3  -4 -17    3.85    0.41
  -4  -4 -17    2.48    0.45
   4  -4 -17    2.12    0.32
  -4   4 -17    2.39    0.30
  -4   4 -17    2.54    0.37
  -5  -4 -17    0.06    0.31
   5  -4 -17    0.04    0.19
  -5   4 -17    0.19    0.25
  -6  -4 -17    0.40    0.36
   6  -4 -17    0.43    0.21
  -6   4 -17    0.53    0.31
   0   5 -17    0.47    0.17
   0   5 -17    0.44    0.13
   0  -5 -17    0.13    0.25
   0  -5  17    0.34    0.18
  -1  -5 -17    1.93    0.28
  -1  -5 -17    2.60    0.37
  -1   5 -17    1.92    0.26
  -1   5 -17    2.08    0.24
   1  -5 -17    2.54    0.39
  -2  -5 -17    1.93    0.37
  -2   5 -17    1.50    0.23
   2  -5 -17    1.29    0.31
  -2   5 -17    1.79    0.27
  -3  -5 -17    1.00    0.36
  -3   5 -17    0.54    0.23
   3  -5 -17    0.77    0.26
  -3   5 -17    0.92    0.21
  -4  -5 -17    0.20    0.31
  -4   5 -17   -0.18    0.20
  -4   5 -17    0.00    0.18
   4  -5 -17    0.02    0.19
  -5  -5 -17    0.95    0.37
  -5   5 -17    0.91    0.30
   5  -5 -17    0.49    0.23
  -6   5 -17    0.08    0.27
   6  -5 -17   -0.14    0.20
   0  -6 -17   -0.03    0.26
  -1  -6 -17    0.54    0.30
  -1   6 -17    0.81    0.18
   1  -6 -17    0.21    0.31
  -1   6 -17    0.62    0.20
  -2  -6 -17    2.11    0.42
  -2   6 -17    2.37    0.27
  -2   6 -17    2.17    0.29
   2  -6 -17    2.68    0.40
  -3  -6 -17    0.76    0.34
   3  -6 -17    0.42    0.27
  -3   6 -17    0.22    0.20
  -3   6 -17    0.45    0.20
  -4  -6 -17    0.40    0.33
  -4   6 -17   -0.05    0.20
   4  -6 -17   -0.16    0.23
  -5   6 -17    0.67    0.28
   5  -6 -17    0.53    0.26
   0  -7 -17    0.16    0.32
  -1  -7 -17    1.27    0.37
   1  -7 -17    1.17    0.39
  -2  -7 -17    0.89    0.37
   2  -7  17    0.74    0.24
   2  -7 -17    0.91    0.36
   3  -7  17   -0.05    0.21
  -3  -7 -17    0.73    0.34
   3  -7 -17   -0.16    0.28
   4  -7  17    0.05    0.22
   4  -7 -17   -0.23    0.26
   0  -8 -17   -0.17    0.33
  -1  -8 -17    0.42    0.35
   1  -8 -17    0.75    0.40
  -2  -8 -17    0.42    0.36
   2  -8 -17    0.80    0.40
   3  -8 -17   -0.11    0.34
   0  -9 -17    0.29    0.39
  -1  -9 -17    0.56    0.40
   1  -9 -17    0.52    0.42
   0   0 -18   11.11    0.85
   0   0 -18   11.53    0.83
   1   0 -18    0.14    0.13
  -1   0 -18    0.20    0.15
  -1   0 -18    0.15    0.14
   1   0 -18    0.35    0.14
   2   0 -18    3.28    0.31
   2   0  18    3.27    0.33
  -2   0 -18    3.45    0.37
  -2   0 -18    3.64    0.35
   3   0 -18   -0.20    0.13
  -3   0 -18   -0.28    0.17
  -3   0 -18   -0.26    0.15
  -4   0 -18    2.64    0.30
  -4   0 -18    2.19    0.38
   4   0 -18    1.98    0.28
  -5   0 -18    0.32    0.19
  -5   0 -18    0.24    0.27
  -6   0 -18    0.54    0.31
  -6   0 -18    0.54    0.20
  -7   0 -18   -0.07    0.26
   0  -1 -18   24.82    1.75
   0  -1 -18   23.10    1.67
   0   1 -18   23.48    1.73
   0   1 -18   26.00    1.68
  -1  -1 -18    1.63    0.25
   1   1 -18    1.66    0.22
   1  -1  18    1.51    0.22
   1   1 -18    1.66    0.21
  -1  -1 -18    1.65    0.26
   1  -1 -18    1.88    0.24
  -1   1 -18    1.58    0.24
  -1   1 -18    1.89    0.25
   2   1 -18    0.21    0.12
  -2  -1 -18    0.11    0.18
  -2  -1 -18    0.22    0.16
   2   1 -18   -0.01    0.13
   2  -1 -18    0.12    0.15
  -2   1 -18    0.05    0.16
  -2   1 -18    0.20    0.15
  -2   1 -18    0.17    0.17
   2   1  18   -0.01    0.13
  -3  -1 -18    2.08    0.30
  -3  -1 -18    2.84    0.30
  -3  -1 -18    2.95    0.38
   3   1 -18    2.13    0.26
  -3   1 -18    2.80    0.29
  -3   1 -18    3.15    0.36
   3  -1 -18    2.66    0.30
  -4  -1 -18    0.17    0.26
  -4  -1 -18    0.48    0.20
   4  -1 -18    0.89    0.23
  -4   1 -18    0.18    0.19
  -4   1 -18   -0.02    0.24
  -5  -1 -18    1.00    0.35
  -5  -1 -18    1.17    0.23
  -5   1 -18    0.89    0.29
  -5   1 -18    0.71    0.22
  -6  -1 -18    1.65    0.39
  -6  -1 -18    1.87    0.28
  -6   1 -18    2.35    0.39
  -7  -1 -18   -0.19    0.28
  -7   1 -18    0.04    0.28
   0  -2 -18    2.10    0.29
   0   2 -18    2.60    0.27
   0  -2 -18    2.29    0.27
   0   2 -18    2.63    0.28
   1   2 -18    8.64    0.66
  -1  -2 -18    8.99    0.71
   1   2 -18    9.65    0.66
  -1  -2 -18    8.64    0.68
   1  -2  18    9.47    0.67
   1  -2 -18    7.69    0.69
  -1   2 -18    8.37    0.68
  -1   2 -18    7.93    0.59
  -1   2 -18    9.79    0.68
   2   2 -18    0.38    0.16
   2   2 -18    0.28    0.11
  -2  -2 -18    0.19    0.18
  -2  -2 -18    0.19    0.20
   2  -2 -18    0.26    0.19
  -2   2 -18    0.17    0.13
  -2   2 -18    0.23    0.18
  -3  -2 -18    2.02    0.38
  -3  -2 -18    2.24    0.31
   3   2 -18    2.09    0.24
  -3   2 -18    1.59    0.26
   3  -2 -18    1.99    0.31
  -3   2 -18    1.94    0.33
  -4  -2 -18    0.72    0.32
  -4  -2 -18    0.75    0.22
  -4   2 -18    0.66    0.20
  -4   2 -18    0.75    0.27
   4  -2 -18    1.72    0.26
  -5  -2 -18    0.23    0.30
  -5  -2 -18    0.07    0.18
  -5   2 -18    0.32    0.19
   5  -2 -18    0.18    0.20
  -5   2 -18    0.19    0.25
  -6  -2 -18   -0.05    0.31
  -6   2 -18    0.31    0.28
  -7  -2 -18    0.46    0.33
  -7   2 -18    0.15    0.29
   0   3 -18   -0.13    0.12
   0  -3 -18    0.33    0.19
   0  -3  18    0.04    0.14
   0   3 -18    0.01    0.15
   0   3 -18    0.12    0.11
   1   3 -18    1.52    0.20
  -1  -3 -18    1.74    0.30
   1   3 -18    1.73    0.25
  -1  -3 -18    1.55    0.27
  -1   3 -18    1.87    0.22
  -1   3 -18    1.95    0.27
  -1   3 -18    1.67    0.23
   1  -3 -18    1.71    0.28
   2   3 -18    6.38    0.52
  -2  -3 -18    6.76    0.55
  -2  -3 -18    7.02    0.62
  -2   3 -18    7.00    0.56
   2  -3 -18    6.03    0.57
  -2   3 -18    6.62    0.49
  -3  -3 -18    1.58    0.35
   3   3 -18    1.57    0.24
  -3  -3 -18    1.51    0.26
  -3   3 -18    1.72    0.29
  -3   3 -18    1.07    0.22
   3  -3 -18    1.71    0.30
  -4  -3 -18    0.26    0.30
  -4  -3 -18    0.31    0.21
   4  -3 -18    0.58    0.22
  -4   3 -18    0.50    0.25
  -4   3 -18    0.27    0.18
  -5  -3 -18    0.72    0.36
  -5   3 -18    0.89    0.30
   5  -3 -18    0.69    0.23
  -6  -3 -18    0.62    0.34
  -6   3 -18    0.60    0.31
   6  -3 -18    0.63    0.22
  -7  -3 -18   -0.37    0.32
  -7   3 -18    0.09    0.31
   0   4 -18    5.42    0.44
   0   4 -18    5.17    0.42
   0  -4 -18    4.23    0.48
   0  -4  18    5.47    0.44
   0   4 -18    4.84    0.38
  -1  -4 -18    2.28    0.30
  -1  -4 -18    3.27    0.40
   1   4 -18    2.50    0.24
   1   4 -18    3.17    0.31
  -1   4 -18    2.70    0.29
   1  -4 -18    2.48    0.35
  -1   4 -18    2.88    0.27
   2   4 -18    0.24    0.16
  -2  -4 -18    0.12    0.18
  -2  -4 -18    0.01    0.24
  -2   4 -18    0.12    0.15
   2  -4 -18   -0.23    0.22
  -2   4 -18    0.27    0.17
  -3  -4 -18    2.81    0.45
  -3   4 -18    2.64    0.35
   3  -4 -18    2.35    0.35
  -3   4 -18    2.14    0.28
  -4  -4 -18    0.68    0.34
  -4   4 -18    0.73    0.21
   4  -4 -18    0.78    0.24
  -4   4 -18    0.61    0.25
  -5  -4 -18    0.77    0.36
  -5   4 -18    0.19    0.26
   5  -4 -18    0.42    0.22
  -6  -4 -18    1.24    0.40
  -6   4 -18    0.65    0.33
   6  -4 -18    0.92    0.24
   0  -5 -18    0.69    0.28
   0   5 -18    1.30    0.23
   0   5 -18    1.26    0.18
  -1  -5 -18    2.51    0.38
  -1  -5 -18    2.06    0.27
   1  -5 -18    2.08    0.38
  -1   5 -18    2.00    0.24
  -1   5 -18    1.88    0.26
  -2  -5 -18    0.98    0.34
  -2   5 -18    0.97    0.20
   2  -5 -18    1.10    0.30
  -2   5 -18    1.40    0.25
  -3  -5 -18    2.42    0.43
  -3   5 -18    2.26    0.29
   3  -5 -18    2.08    0.36
  -3   5 -18    2.50    0.35
  -4  -5 -18    0.36    0.32
   4  -5 -18    0.04    0.22
  -4   5 -18    0.43    0.25
  -5  -5 -18    0.70    0.38
  -5   5 -18    0.75    0.29
   5  -5 -18    0.47    0.24
  -6   5 -18    0.04    0.27
   6  -5 -18   -0.16    0.22
   0  -6 -18    0.25    0.29
  -1  -6 -18   -0.14    0.27
   1  -6 -18   -0.43    0.27
  -1   6 -18    0.04    0.14
  -2  -6 -18    1.03    0.36
  -2   6 -18    0.74    0.22
  -2   6 -18    0.92    0.22
   2  -6 -18    1.10    0.33
  -3  -6 -18    0.46    0.31
  -3   6 -18    0.12    0.19
   3  -6 -18    0.22    0.25
  -3   6 -18    0.03    0.19
  -4  -6 -18    0.33    0.34
  -4   6 -18    0.07    0.22
   4  -6 -18   -0.24    0.23
   5  -6 -18    0.29    0.26
  -5   6 -18    0.51    0.27
   0  -7 -18   -0.27    0.30
  -1  -7 -18   -0.12    0.29
   1  -7 -18   -0.32    0.31
  -2  -7 -18    1.19    0.40
   2  -7 -18    1.93    0.42
   3  -7  18    0.22    0.22
  -3  -7 -18   -0.07    0.32
   3  -7 -18    0.32    0.32
   4  -7  18    0.77    0.26
   4  -7 -18    0.33    0.31
  -4   7 -18    0.14    0.26
   0  -8 -18   -0.82    0.31
  -1  -8 -18    0.43    0.36
   1  -8 -18    0.82    0.41
  -2  -8 -18    0.29    0.35
   2  -8 -18   -0.10    0.37
  -3  -8 -18    0.17    0.35
   3  -8 -18   -0.27    0.33
   0  -9 -18   -0.62    0.37
  -1  -9 -18   -0.53    0.36
   1  -9 -18    0.21    0.41
   0   0 -19    0.12    0.14
   0   0 -19    0.00    0.14
  -1   0 -19    6.46    0.55
   1   0 -19    6.24    0.52
  -1   0 -19    6.42    0.54
   1   0 -19    6.42    0.51
  -2   0 -19    0.03    0.18
   2   0 -19   -0.05    0.12
  -2   0 -19   -0.08    0.16
   3   0 -19    1.86    0.24
  -3   0 -19    1.25    0.32
  -3   0 -19    1.58    0.26
  -4   0 -19    0.31    0.26
  -4   0 -19    0.24    0.20
  -5   0 -19    1.91    0.27
  -5   0 -19    1.81    0.38
  -6   0 -19    0.11    0.27
  -7   0 -19    0.11    0.30
   0   1 -19    0.27    0.16
   0  -1 -19    0.16    0.16
   0  -1 -19    0.27    0.16
   0   1 -19    0.36    0.14
   1   1 -19    1.47    0.22
  -1  -1 -19    1.83    0.27
   1  -1  19    1.37    0.23
  -1  -1 -19    1.92    0.28
   1   1 -19    1.81    0.25
   1  -1 -19    2.14    0.26
  -1   1 -19    1.77    0.26
  -1   1 -19    1.70    0.26
  -2  -1 -19    1.73    0.27
  -2  -1 -19    1.54    0.29
   2   1 -19    1.62    0.24
   2   1 -19    1.66    0.22
  -2   1 -19    1.36    0.27
   2  -1 -19    1.69    0.25
  -2   1 -19    1.63    0.23
  -3  -1 -19   14.73    0.94
  -3  -1 -19   13.12    1.11
   3  -1 -19   14.83    1.06
  -3   1 -19   14.36    0.94
  -3   1 -19   14.00    1.10
  -4  -1 -19    1.65    0.37
  -4  -1 -19    1.99    0.27
   4  -1 -19    0.97    0.27
  -4   1 -19    1.26    0.31
  -4   1 -19    1.59    0.25
  -5  -1 -19    1.07    0.24
  -5  -1 -19    1.26    0.36
  -5   1 -19    1.46    0.26
  -5   1 -19    1.16    0.33
  -6  -1 -19    0.49    0.32
  -6  -1 -19    0.76    0.22
  -6   1 -19    0.61    0.30
  -7  -1 -19    0.33    0.32
  -7   1 -19    0.22    0.30
   0  -2 -19    0.02    0.15
   0  -2 -19    0.21    0.17
   0   2 -19   -0.01    0.12
   0   2 -19    0.03    0.15
   1   2 -19    1.06    0.18
  -1  -2 -19    0.76    0.22
   1   2 -19    0.98    0.20
  -1  -2 -19    1.05    0.25
   1  -2 -19    0.75    0.22
  -1   2 -19    1.08    0.21
  -1   2 -19    1.07    0.22
  -1   2 -19    0.91    0.18
   2   2 -19    8.36    0.61
  -2  -2 -19    7.30    0.67
  -2  -2 -19    7.78    0.63
  -2   2 -19    8.09    0.66
  -2   2 -19    7.90    0.56
   2  -2 -19    7.68    0.64
  -3  -2 -19    3.76    0.45
   3   2 -19    3.77    0.33
  -3   2 -19    3.02    0.32
  -3   2 -19    2.71    0.38
   3  -2 -19    3.07    0.36
  -4  -2 -19    2.96    0.43
  -4  -2 -19    2.43    0.30
   4  -2 -19    2.21    0.31
  -4   2 -19    2.10    0.36
  -4   2 -19    2.43    0.28
  -5  -2 -19    2.12    0.29
  -5  -2 -19    2.21    0.43
  -5   2 -19    2.01    0.37
  -5   2 -19    2.20    0.29
   5  -2 -19    1.67    0.30
  -6  -2 -19    0.12    0.31
  -6   2 -19    0.36    0.27
  -7  -2 -19    0.80    0.36
  -7   2 -19    0.83    0.34
   0  -3  19    1.05    0.20
   0   3 -19    1.11    0.22
   0  -3 -19    1.02    0.24
   0   3 -19    0.98    0.18
   0   3 -19    0.75    0.17
   1   3 -19    0.17    0.16
  -1  -3 -19    0.16    0.18
  -1  -3 -19    0.02    0.20
   1   3 -19    0.18    0.12
  -1   3 -19   -0.03    0.14
   1  -3 -19    0.00    0.19
  -1   3 -19    0.16    0.14
  -2  -3 -19    3.77    0.42
   2   3 -19    3.07    0.31
  -2  -3 -19    2.84    0.34
  -2   3 -19    3.24    0.34
  -2   3 -19    3.29    0.30
   2  -3 -19    2.58    0.37
  -3  -3 -19    0.47    0.28
  -3  -3 -19    0.43    0.20
   3   3 -19    0.22    0.17
  -3   3 -19    0.35    0.18
   3  -3 -19    0.34    0.24
  -3   3 -19    0.22    0.21
  -4  -3 -19    3.69    0.51
  -4  -3 -19    3.23    0.35
   4  -3 -19    3.03    0.36
  -4   3 -19    3.05    0.38
  -4   3 -19    3.26    0.33
  -5  -3 -19    0.66    0.35
   5  -3 -19    0.02    0.21
  -5   3 -19    0.20    0.24
  -6  -3 -19    1.55    0.41
  -6   3 -19    1.16    0.34
   6  -3 -19    1.12    0.27
   0  -4 -19    0.76    0.25
   0   4 -19    0.70    0.20
   0   4 -19    0.56    0.15
   0   4 -19    0.76    0.17
   1   4 -19    1.68    0.20
  -1  -4 -19    1.77    0.30
  -1  -4 -19    2.12    0.34
   1   4 -19    1.97    0.26
  -1   4 -19    1.65    0.23
  -1   4 -19    1.92    0.27
   1  -4 -19    1.61    0.32
  -2  -4 -19    3.41    0.35
  -2  -4 -19    3.97    0.44
  -2   4 -19    3.00    0.34
   2  -4 -19    2.53    0.38
  -2   4 -19    3.03    0.30
  -3  -4 -19    2.18    0.42
  -3   4 -19    1.81    0.32
   3  -4 -19    2.18    0.34
  -3   4 -19    2.18    0.28
  -4  -4 -19    1.55    0.41
  -4   4 -19    1.33    0.24
   4  -4 -19    1.09    0.28
  -4   4 -19    1.51    0.30
  -5  -4 -19    0.35    0.35
  -5   4 -19    0.58    0.27
   5  -4 -19    0.44    0.23
  -6  -4 -19    1.93    0.44
  -6   4 -19    1.43    0.37
   6  -4 -19    1.37    0.29
   0  -5 -19    0.54    0.27
   0   5 -19    0.59    0.16
  -1  -5 -19    0.23    0.26
   1  -5 -19    0.44    0.27
  -1   5 -19    0.28    0.19
  -1   5 -19    0.71    0.17
  -2  -5 -19    1.61    0.37
  -2   5 -19    1.01    0.24
  -2   5 -19    0.78    0.20
   2  -5 -19    0.96    0.30
  -3  -5 -19    2.03    0.41
  -3   5 -19    1.70    0.30
  -3   5 -19    1.62    0.26
   3  -5 -19    1.97    0.34
  -4  -5 -19    0.46    0.36
  -4   5 -19    0.52    0.26
   4  -5 -19    0.29    0.24
  -5  -5 -19    0.29    0.36
   5  -5 -19    0.04    0.23
  -5   5 -19   -0.06    0.24
  -6   5 -19   -0.06    0.29
   6  -5 -19    0.06    0.23
   0  -6 -19    0.23    0.30
  -1  -6 -19   -0.15    0.28
  -1   6 -19    0.54    0.17
   1  -6 -19    0.35    0.31
  -2  -6 -19    2.08    0.42
   2  -6 -19    1.81    0.39
  -2   6 -19    2.00    0.27
  -2   6 -19    1.58    0.29
  -3  -6 -19   -0.02    0.31
   3  -6 -19   -0.05    0.26
  -3   6 -19    0.17    0.20
  -3   6 -19    0.03    0.20
  -4  -6 -19    0.40    0.36
   4  -6 -19    0.22    0.26
  -4   6 -19    0.10    0.24
   5  -6 -19    0.82    0.31
  -5   6 -19    0.98    0.30
   0  -7 -19   -0.55    0.28
  -1  -7 -19   -0.20    0.32
   1  -7 -19   -0.11    0.33
  -2  -7 -19    0.58    0.36
   2  -7 -19    0.53    0.35
  -3  -7 -19    0.11    0.33
  -3   7 -19   -0.05    0.23
   3  -7 -19   -0.26    0.30
  -4  -7 -19   -0.05    0.36
   4  -7 -19   -0.34    0.27
  -4   7 -19   -0.50    0.23
   0  -8 -19   -0.36    0.34
  -1  -8 -19    0.28    0.37
   1  -8 -19    0.66    0.40
  -2  -8 -19    0.18    0.36
   2  -8 -19   -0.44    0.36
  -3  -8 -19    0.30    0.36
   3  -8 -19   -0.72    0.33
   0   0 -20   18.27    1.24
   0   0 -20   16.68    1.27
  -1   0 -20    0.06    0.16
   1   0 -20    0.11    0.14
  -1   0 -20   -0.06    0.16
   1   0 -20    0.19    0.15
  -2   0 -20   13.73    1.05
   2   0 -20   13.34    1.00
   3   0 -20   -0.11    0.17
  -3   0 -20   -0.28    0.19
  -3   0 -20   -0.57    0.21
  -4   0 -20    9.48    0.82
  -4   0 -20    9.52    0.68
  -5   0 -20   -0.22    0.25
  -5   0 -20    0.10    0.18
  -6   0 -20    0.43    0.30
  -7   0 -20    0.11    0.31
   0   1 -20    0.02    0.13
   0   1 -20    0.12    0.16
   0  -1 -20    0.11    0.16
   0  -1 -20   -0.15    0.14
   1   1 -20    3.75    0.35
   1   1 -20    3.92    0.36
  -1  -1 -20    3.85    0.38
  -1  -1 -20    3.83    0.39
  -1   1 -20    3.50    0.38
  -1   1 -20    4.21    0.38
   1  -1 -20    3.48    0.36
   2   1 -20    2.90    0.30
   2   1 -20    3.25    0.31
  -2  -1 -20    2.61    0.37
   2  -1 -20    3.21    0.33
  -2   1 -20    2.69    0.30
  -2   1 -20    2.64    0.37
  -3  -1 -20    3.28    0.46
  -3  -1 -20    4.20    0.39
  -3   1 -20    3.33    0.44
   3  -1 -20    4.83    0.41
  -3   1 -20    3.84    0.37
  -4  -1 -20    2.41    0.31
  -4  -1 -20    2.05    0.40
   4  -1 -20    2.03    0.32
  -4   1 -20    2.42    0.29
  -4   1 -20    2.52    0.38
  -5  -1 -20    0.64    0.31
  -5  -1 -20    0.82    0.22
  -5   1 -20    0.21    0.19
  -5   1 -20    0.27    0.27
  -6  -1 -20    0.19    0.30
  -6   1 -20   -0.14    0.24
  -7  -1 -20   -0.18    0.30
  -7   1 -20    0.01    0.29
   0  -2 -20    6.23    0.54
   0   2 -20    7.26    0.55
   0  -2 -20    6.52    0.57
   0   2 -20    6.39    0.54
  -1  -2 -20    1.62    0.29
   1   2 -20    1.79    0.23
   1   2 -20    2.05    0.27
  -1  -2 -20    1.60    0.30
  -1   2 -20    1.43    0.22
  -1   2 -20    1.67    0.27
   1  -2 -20    1.73    0.28
   2   2 -20    0.60    0.19
  -2  -2 -20    0.09    0.23
  -2  -2 -20    0.32    0.21
  -2   2 -20    0.28    0.17
  -2   2 -20   -0.09    0.21
   2  -2 -20    0.51    0.22
   3   2 -20    4.52    0.39
  -3  -2 -20    4.47    0.51
  -3   2 -20    4.26    0.46
   3  -2 -20    4.06    0.43
  -3   2 -20    4.13    0.38
  -4  -2 -20    3.71    0.49
  -4  -2 -20    4.10    0.38
   4  -2 -20    3.74    0.39
  -4   2 -20    3.66    0.35
  -4   2 -20    3.59    0.43
  -5  -2 -20    2.73    0.48
  -5  -2 -20    3.66    0.35
  -5   2 -20    3.09    0.40
   5  -2 -20    3.05    0.36
  -6  -2 -20    0.67    0.34
  -6   2 -20    0.20    0.29
  -7   2 -20    0.56    0.33
   0   3 -20    4.84    0.39
   0   3 -20    5.20    0.45
   0  -3 -20    5.27    0.50
   0   3 -20    5.81    0.47
  -1  -3 -20    0.45    0.25
   1   3 -20    0.38    0.18
  -1  -3 -20    0.36    0.21
   1  -3 -20    0.22    0.22
  -1   3 -20    0.01    0.18
  -1   3 -20    0.28    0.16
  -2  -3 -20    0.60    0.26
   2   3 -20    0.40    0.18
  -2   3 -20    0.36    0.20
  -2   3 -20    0.43    0.17
   2  -3 -20    0.04    0.23
  -3  -3 -20    2.84    0.43
   3  -3 -20    2.27    0.35
  -3   3 -20    2.41    0.32
  -3   3 -20    1.81    0.28
  -4  -3 -20    1.08    0.26
  -4  -3 -20    0.40    0.33
   4  -3 -20    1.11    0.27
  -4   3 -20    0.75    0.21
  -4   3 -20    0.57    0.26
  -5  -3 -20    0.24    0.33
  -5   3 -20    0.20    0.25
   5  -3 -20    0.25    0.22
  -6  -3 -20    0.41    0.35
  -6   3 -20    0.20    0.28
   6  -3 -20   -0.09    0.22
   0   4 -20    1.07    0.22
   0   4 -20    1.09    0.19
   0  -4 -20    1.53    0.31
   1   4 -20    1.37    0.18
  -1  -4 -20    1.01    0.29
   1   4 -20    1.13    0.22
   1  -4 -20    0.71    0.27
  -1   4 -20    0.83    0.23
  -1   4 -20    0.95    0.20
  -2  -4 -20    3.60    0.45
  -2   4 -20    3.24    0.32
   2  -4 -20    3.22    0.40
  -2   4 -20    3.27    0.36
  -3  -4 -20   -0.06    0.29
  -3   4 -20   -0.08    0.16
  -3   4 -20   -0.06    0.19
   3  -4 -20   -0.18    0.21
  -4  -4 -20    0.69    0.36
   4  -4 -20    0.60    0.26
  -4   4 -20    0.88    0.27
  -4   4 -20    0.70    0.22
  -5  -4 -20    0.83    0.38
   5  -4 -20    0.39    0.25
  -5   4 -20    0.91    0.30
  -6  -4 -20    0.30    0.36
  -6   4 -20    0.32    0.31
   6  -4 -20    0.03    0.22
   0   5 -20    0.03    0.14
   0  -5 -20    0.40    0.26
  -1  -5 -20    2.08    0.37
  -1   5 -20    1.18    0.25
  -1   5 -20    1.34    0.22
   1  -5 -20    1.76    0.34
  -2  -5 -20    1.67    0.38
  -2   5 -20    1.39    0.24
  -2   5 -20    1.57    0.28
   2  -5 -20    1.65    0.35
  -3  -5 -20    0.36    0.32
   3  -5 -20    0.28    0.26
  -3   5 -20    0.25    0.19
  -3   5 -20    0.46    0.22
  -4  -5 -20    1.29    0.41
  -4   5 -20    0.55    0.27
   4  -5 -20    0.52    0.27
  -5  -5 -20    0.46    0.37
   5  -5 -20   -0.15    0.24
  -5   5 -20   -0.11    0.25
   0  -6 -20    0.15    0.29
  -1  -6 -20    2.42    0.43
   1  -6 -20    2.30    0.42
  -1   6 -20    2.26    0.27
  -2  -6 -20    0.15    0.32
  -2   6 -20    0.27    0.18
   2  -6 -20    0.25    0.30
  -2   6 -20    0.41    0.21
  -3  -6 -20    0.30    0.33
  -3   6 -20   -0.04    0.21
   3  -6 -20    0.21    0.29
  -4  -6 -20    0.14    0.35
  -4   6 -20    0.22    0.24
   4  -6 -20    0.03    0.27
  -5  -6 -20    1.39    0.43
   5  -6 -20    0.47    0.30
  -5   6 -20    0.28    0.28
   0  -7 -20   -0.76    0.28
  -1  -7 -20    0.22    0.33
   1  -7 -20    0.08    0.35
  -2  -7 -20    1.50    0.41
   2  -7 -20    1.41    0.41
  -3  -7 -20   -0.31    0.31
   3  -7 -20   -0.45    0.29
  -3   7 -20    0.10    0.24
  -4  -7 -20    0.07    0.35
   4  -7 -20   -0.31    0.29
  -4   7 -20   -0.10    0.26
   0  -8 -20   -0.50    0.35
  -1  -8 -20   -0.30    0.34
   1  -8 -20    0.15    0.38
  -2  -8 -20   -0.18    0.36
   2  -8 -20   -0.30    0.37
  -3  -8 -20    0.18    0.36
   3  -8 -20    0.29    0.38
   0   0 -21    0.25    0.18
   0   0 -21    0.28    0.16
  -1   0 -21   10.67    0.86
   1   0 -21   10.82    0.83
   1   0 -21   10.98    0.82
   2   0 -21    0.37    0.16
  -2   0 -21   -0.04    0.23
  -3   0 -21   13.09    0.84
  -3   0 -21   12.44    0.99
   3   0 -21   11.30    0.91
  -4   0 -21    0.12    0.20
  -4   0 -21   -0.10    0.25
  -5   0 -21    1.07    0.24
  -5   0 -21    0.85    0.32
  -6   0 -21    0.05    0.27
  -7   0 -21    0.16    0.32
   0   1 -21    0.17    0.16
   0   1 -21    0.24    0.19
   0  -1 -21    0.10    0.19
  -1  -1 -21   16.05    1.18
   1   1 -21   14.49    1.14
   1   1 -21   16.71    1.12
   1  -1 -21   14.86    1.14
  -1   1 -21   15.46    1.17
   2   1 -21    7.25    0.57
  -2  -1 -21    7.20    0.65
   2  -1 -21    7.52    0.59
  -2   1 -21    6.55    0.63
  -2   1 -21    6.63    0.53
  -3  -1 -21    6.02    0.65
  -3  -1 -21    7.70    0.56
  -3   1 -21    7.06    0.64
   3  -1 -21    7.10    0.59
  -3   1 -21    7.29    0.54
  -4  -1 -21    5.23    0.55
  -4  -1 -21    5.16    0.43
   4  -1 -21    4.23    0.45
  -4   1 -21    4.18    0.49
  -4   1 -21    4.95    0.42
  -5  -1 -21    1.99    0.42
  -5  -1 -21    2.33    0.31
  -5   1 -21    2.11    0.40
  -5   1 -21    2.31    0.30
  -6  -1 -21   -0.15    0.27
  -6   1 -21   -0.18    0.25
  -7  -1 -21    0.21    0.33
  -7   1 -21    0.15    0.31
   0  -2 -21    0.20    0.22
   0   2 -21    0.27    0.18
   1   2 -21    3.42    0.33
   1   2 -21    2.62    0.31
  -1  -2 -21    2.83    0.38
  -1   2 -21    2.47    0.28
   1  -2 -21    2.80    0.34
  -1   2 -21    2.49    0.33
   2   2 -21    0.31    0.19
  -2  -2 -21    0.52    0.27
  -2   2 -21    0.45    0.19
   2  -2 -21    0.45    0.22
  -2   2 -21   -0.15    0.22
  -3  -2 -21    7.18    0.70
   3  -2 -21    7.46    0.64
  -3   2 -21    7.86    0.57
  -3   2 -21    7.41    0.65
  -4  -2 -21    1.76    0.41
  -4  -2 -21    2.42    0.32
  -4   2 -21    1.84    0.34
   4  -2 -21    2.33    0.34
  -4   2 -21    1.96    0.28
  -5  -2 -21    0.55    0.22
  -5  -2 -21    0.22    0.33
   5  -2 -21    0.29    0.24
  -5   2 -21    0.36    0.26
  -6  -2 -21    0.09    0.32
  -6   2 -21   -0.13    0.27
   0  -3 -21    5.48    0.49
   0   3 -21    4.15    0.44
   0   3 -21    4.93    0.38
  -1  -3 -21    0.88    0.29
   1   3 -21    1.04    0.23
  -1   3 -21    0.36    0.18
   1  -3 -21    1.06    0.26
  -2  -3 -21    1.81    0.35
   2   3 -21    2.02    0.28
  -2   3 -21    1.72    0.31
  -2   3 -21    1.80    0.26
   2  -3 -21    1.97    0.33
  -3  -3 -21    5.64    0.58
  -3   3 -21    5.48    0.52
   3  -3 -21    5.09    0.51
  -3   3 -21    5.73    0.45
  -4  -3 -21    1.91    0.44
  -4  -3 -21    2.81    0.34
  -4   3 -21    2.23    0.37
  -4   3 -21    2.46    0.29
   4  -3 -21    2.31    0.36
  -5  -3 -21    0.33    0.34
   5  -3 -21    0.15    0.25
  -5   3 -21    0.58    0.28
  -6  -3 -21    0.29    0.37
  -6   3 -21    0.44    0.30
   0   4 -21    0.30    0.15
   0  -4 -21    1.03    0.28
   0   4 -21    0.10    0.18
   1   4 -21    0.40    0.14
  -1  -4 -21    0.36    0.28
  -1   4 -21   -0.11    0.15
  -1   4 -21    0.18    0.19
   1  -4 -21    0.44    0.25
  -2  -4 -21    1.37    0.36
   2  -4 -21    1.40    0.32
  -2   4 -21    1.46    0.24
  -2   4 -21    1.57    0.27
  -3  -4 -21    1.70    0.41
  -3   4 -21    1.67    0.26
  -3   4 -21    1.29    0.30
   3  -4 -21    1.31    0.32
  -4  -4 -21    0.08    0.34
  -4   4 -21    0.44    0.25
   4  -4 -21    0.44    0.25
  -5  -4 -21    0.28    0.37
  -5   4 -21    0.46    0.27
   5  -4 -21   -0.06    0.23
  -6  -4 -21    0.49    0.38
   6  -4 -21    0.20    0.25
  -6   4 -21    0.60    0.32
   0  -5 -21    0.82    0.30
   0   5 -21    0.57    0.17
  -1  -5 -21    4.02    0.45
   1  -5 -21    3.24    0.42
  -1   5 -21    2.84    0.30
  -1   5 -21    2.81    0.34
  -2  -5 -21   -0.37    0.29
  -2   5 -21   -0.04    0.18
  -2   5 -21   -0.12    0.16
   2  -5 -21   -0.18    0.24
  -3  -5 -21    0.13    0.33
   3  -5 -21   -0.11    0.24
  -3   5 -21   -0.14    0.20
  -3   5 -21    0.10    0.18
  -4  -5 -21    2.02    0.44
  -4   5 -21    1.26    0.31
   4  -5 -21    1.07    0.31
  -5  -5 -21    0.58    0.40
  -5   5 -21    0.49    0.29
   5  -5 -21    0.03    0.26
   0  -6 -21    1.48    0.38
  -1  -6 -21    0.64    0.33
   1  -6 -21    0.47    0.30
  -1   6 -21    0.30    0.17
  -2  -6 -21    0.83    0.39
   2  -6 -21    1.25    0.35
  -2   6 -21    0.74    0.24
  -2   6 -21    1.05    0.22
  -3  -6 -21   -0.09    0.32
   3  -6 -21   -0.28    0.26
  -3   6 -21    0.00    0.21
  -4  -6 -21    0.89    0.39
   4  -6 -21    0.02    0.28
  -4   6 -21   -0.05    0.24
  -5  -6 -21    0.33    0.41
  -5   6 -21   -0.39    0.23
   5  -6 -21   -0.52    0.25
   0  -7 -21   -0.20    0.31
  -1  -7 -21    1.04    0.38
   1  -7 -21    0.19    0.35
  -2  -7 -21    0.11    0.35
   2  -7 -21    0.12    0.34
  -3  -7 -21    0.05    0.33
   3  -7 -21   -0.54    0.30
  -3   7 -21   -0.01    0.23
  -4  -7 -21    1.20    0.43
   4  -7 -21    0.30    0.33
  -4   7 -21    0.20    0.28
   0  -8 -21    1.80    0.47
  -1  -8 -21   -0.64    0.32
   1  -8 -21   -0.45    0.34
  -2  -8 -21   -0.37    0.33
   2  -8 -21   -0.02    0.39
   0   0 -22    0.13    0.20
  -1   0 -22    0.18    0.22
   1   0 -22    0.12    0.19
  -2   0 -22   17.98    1.45
   2   0 -22   20.16    1.40
  -3   0 -22   -0.04    0.20
  -3   0 -22   -0.04    0.23
   3   0 -22    0.30    0.18
  -4   0 -22    5.71    0.58
  -4   0 -22    5.58    0.47
  -5   0 -22    0.10    0.20
  -5   0 -22   -0.21    0.26
  -6   0 -22   -0.20    0.28
   0   1 -22   16.92    1.27
   0  -1 -22   17.48    1.29
  -1  -1 -22   12.43    1.01
   1   1 -22   12.69    0.97
  -1   1 -22   13.11    1.00
   1  -1 -22   13.03    0.98
  -2  -1 -22   26.13    1.85
   2   1 -22   24.91    1.78
  -2   1 -22   24.85    1.57
   2  -1 -22   24.59    1.80
  -2   1 -22   24.48    1.83
  -3  -1 -22   -0.22    0.22
  -3  -1 -22   -0.03    0.25
  -3   1 -22   -0.18    0.17
   3  -1 -22    0.37    0.19
  -3   1 -22   -0.25    0.20
  -4  -1 -22    0.97    0.34
  -4  -1 -22    1.04    0.26
   4  -1 -22    1.01    0.26
  -4   1 -22    0.88    0.24
  -4   1 -22    0.86    0.29
  -5  -1 -22    0.64    0.22
  -5  -1 -22    1.05    0.35
  -5   1 -22    0.77    0.30
  -6  -1 -22    0.19    0.31
  -6   1 -22   -0.29    0.26
   0   2 -22    6.18    0.59
   0  -2 -22    7.81    0.63
  -1  -2 -22    3.25    0.44
   1   2 -22    3.60    0.36
  -1   2 -22    2.91    0.31
  -1   2 -22    3.09    0.41
   1  -2 -22    3.94    0.40
  -2  -2 -22   15.67    1.19
   2  -2 -22   14.45    1.14
  -2   2 -22   14.92    0.99
  -2   2 -22   15.40    1.16
  -3  -2 -22    0.97    0.33
  -3   2 -22    1.26    0.23
   3  -2 -22    0.71    0.26
  -3   2 -22    1.12    0.27
  -4  -2 -22    2.32    0.33
  -4  -2 -22    2.30    0.43
  -4   2 -22    2.47    0.35
  -4   2 -22    2.18    0.30
   4  -2 -22    2.38    0.36
  -5  -2 -22    0.39    0.33
  -5  -2 -22    0.60    0.23
   5  -2 -22   -0.23    0.23
  -5   2 -22    0.42    0.27
  -6  -2 -22    0.34    0.34
  -6   2 -22    0.48    0.31
   0  -3 -22   26.79    1.88
   0   3 -22   25.67    1.84
   0   3 -22   24.55    1.58
  -1  -3 -22    3.55    0.44
  -1   3 -22    2.28    0.29
  -1   3 -22    2.36    0.33
   1  -3 -22    3.37    0.38
  -2  -3 -22    3.06    0.43
  -2   3 -22    2.82    0.30
   2  -3 -22    2.41    0.35
  -2   3 -22    2.71    0.34
  -3  -3 -22    3.67    0.47
  -3   3 -22    3.41    0.38
  -3   3 -22    3.06    0.33
   3  -3 -22    2.75    0.38
  -4  -3 -22   -0.14    0.30
  -4  -3 -22   -0.17    0.22
  -4   3 -22    0.15    0.23
  -4   3 -22    0.16    0.18
   4  -3 -22   -0.20    0.21
  -5  -3 -22    0.29    0.34
  -5   3 -22    0.12    0.25
   5  -3 -22    0.04    0.23
  -6  -3 -22    0.75    0.40
  -6   3 -22    0.48    0.31
   0  -4 -22    4.72    0.48
   0   4 -22    3.46    0.34
   1   4 -22    4.71    0.39
  -1  -4 -22    6.17    0.57
  -1   4 -22    5.03    0.47
  -1   4 -22    4.77    0.41
   1  -4 -22    5.12    0.52
  -2  -4 -22    1.55    0.37
  -2   4 -22    1.49    0.27
  -2   4 -22    1.23    0.23
   2  -4 -22    1.27    0.32
  -3  -4 -22    1.61    0.41
  -3   4 -22    1.42    0.29
   3  -4 -22    1.34    0.32
  -3   4 -22    1.35    0.25
  -4  -4 -22   -0.14    0.34
   4  -4 -22    0.10    0.24
  -4   4 -22    0.54    0.26
  -5  -4 -22    1.08    0.42
  -5   4 -22    1.13    0.33
   5  -4 -22    0.29    0.26
  -6  -4 -22    0.44    0.39
   6  -4 -22   -0.33    0.24
  -6   4 -22    0.25    0.32
   0   5 -22    1.30    0.22
   0  -5 -22    1.24    0.35
  -1  -5 -22    1.89    0.37
  -1   5 -22    0.94    0.21
  -1   5 -22    1.64    0.27
   1  -5 -22    1.53    0.34
  -2  -5 -22    0.99    0.37
  -2   5 -22    0.87    0.24
   2  -5 -22    0.86    0.32
  -2   5 -22    1.12    0.22
  -3  -5 -22    0.81    0.39
   3  -5 -22    0.74    0.32
  -3   5 -22    1.29    0.25
  -3   5 -22    1.17    0.28
  -4  -5 -22    1.75    0.45
  -4   5 -22    0.96    0.30
   4  -5 -22    1.40    0.33
  -5  -5 -22    0.39    0.41
   5  -5 -22    0.52    0.29
  -5   5 -22    0.57    0.31
   0  -6 -22   -0.09    0.29
  -1  -6 -22    2.60    0.45
   1  -6 -22    2.17    0.43
  -2  -6 -22    0.27    0.36
   2  -6 -22    0.83    0.34
  -2   6 -22    0.97    0.26
  -2   6 -22    1.00    0.22
  -3  -6 -22    0.39    0.37
   3  -6 -22    0.91    0.34
  -3   6 -22    0.89    0.28
  -4  -6 -22    0.97    0.41
  -4   6 -22    0.45    0.28
   4  -6 -22    0.58    0.32
   0  -7 -22   -0.34    0.32
  -1  -7 -22    0.22    0.35
   1  -7 -22    0.00    0.33
  -2  -7 -22    0.90    0.40
   2  -7 -22    0.01    0.33
  -3  -7 -22    0.64    0.38
   3  -7 -22    0.00    0.34
   0  -8 -22    0.02    0.37
  -1  -8 -22   -0.52    0.35
   1  -8 -22   -0.48    0.36
  -2  -8 -22    0.37    0.40
   2  -8 -22    0.63    0.42
   0   0 -23   -0.19    0.19
   1   0 -23   26.27    1.93
  -1   0 -23   27.35    1.96
   2   0 -23    0.19    0.19
  -2   0 -23    0.11    0.24
  -3   0 -23    5.24    0.51
   3   0 -23    3.69    0.42
  -3   0 -23    4.96    0.41
  -4   0 -23    0.06    0.24
  -4   0 -23    0.09    0.20
  -5   0 -23    0.19    0.30
  -6   0 -23   -0.06    0.29
   0   1 -23    2.81    0.37
   0  -1 -23    2.56    0.38
  -1  -1 -23   24.65    1.80
   1   1 -23   23.48    1.76
   1  -1 -23   24.50    1.78
  -1   1 -23   25.15    1.79
  -2  -1 -23    4.29    0.52
   2   1 -23    5.45    0.46
  -2   1 -23    5.13    0.44
   2  -1 -23    5.10    0.48
  -2   1 -23    5.01    0.51
  -3  -1 -23    0.25    0.25
  -3  -1 -23    0.62    0.30
  -3   1 -23    0.75    0.22
  -3   1 -23    0.55    0.26
   3  -1 -23    0.25    0.22
  -4  -1 -23    0.17    0.21
  -4  -1 -23    0.07    0.26
  -4   1 -23    0.49    0.27
  -4   1 -23    0.24    0.20
   4  -1 -23   -0.01    0.22
  -5  -1 -23    0.90    0.36
  -5  -1 -23    0.93    0.26
  -5   1 -23    0.53    0.29
  -6  -1 -23   -0.37    0.30
  -6   1 -23   -0.12    0.29
   0   2 -23   57.73    4.05
   0  -2 -23   57.85    4.08
   1   2 -23    2.17    0.32
  -1  -2 -23    1.88    0.39
   1  -2 -23    2.92    0.37
  -1   2 -23    2.17    0.27
  -1   2 -23    2.63    0.34
  -2  -2 -23   11.09    0.95
  -2   2 -23   11.54    0.79
  -2   2 -23   12.01    0.92
   2  -2 -23   11.00    0.90
  -3  -2 -23    0.24    0.28
   3  -2 -23   -0.19    0.21
  -3   2 -23    0.14    0.22
  -3   2 -23    0.08    0.18
  -4  -2 -23   -0.03    0.22
  -4  -2 -23   -0.28    0.28
  -4   2 -23    0.05    0.18
  -4   2 -23    0.04    0.23
   4  -2 -23   -0.25    0.22
  -5  -2 -23    0.25    0.32
  -5  -2 -23    0.10    0.22
  -5   2 -23    0.20    0.26
  -6  -2 -23    1.11    0.41
  -6   2 -23    1.24    0.36
   0   3 -23    0.90    0.22
   0  -3 -23    0.76    0.28
  -1  -3 -23    8.51    0.76
   1  -3 -23    8.50    0.72
  -1   3 -23    9.48    0.71
  -1   3 -23    7.76    0.60
  -2  -3 -23    2.44    0.41
  -2   3 -23    2.42    0.32
  -2   3 -23    2.31    0.29
   2  -3 -23    2.18    0.36
  -3  -3 -23    4.37    0.53
  -3   3 -23    4.15    0.38
  -3   3 -23    4.05    0.44
   3  -3 -23    3.93    0.44
  -4  -3 -23   -0.03    0.33
  -4  -3 -23    0.08    0.24
  -4   3 -23    0.11    0.23
   4  -3 -23   -0.56    0.21
  -5  -3 -23   -0.27    0.32
  -5   3 -23    0.24    0.27
   5  -3 -23   -0.34    0.24
  -6  -3 -23    0.44    0.38
  -6   3 -23    0.46    0.31
   0   4 -23    7.79    0.55
   0  -4 -23    7.45    0.69
  -1  -4 -23    3.22    0.46
   1   4 -23    2.44    0.27
  -1   4 -23    2.78    0.30
  -1   4 -23    2.86    0.33
   1  -4 -23    3.09    0.39
  -2  -4 -23    0.38    0.30
  -2   4 -23    0.43    0.22
   2  -4 -23    0.52    0.27
  -2   4 -23    0.48    0.20
  -3  -4 -23    3.91    0.51
  -3   4 -23    3.47    0.35
   3  -4 -23    2.90    0.41
  -3   4 -23    3.58    0.39
  -4  -4 -23   -0.34    0.34
  -4   4 -23    0.16    0.24
   4  -4 -23   -0.23    0.23
  -5  -4 -23    0.79    0.41
   5  -4 -23    0.23    0.26
  -5   4 -23    0.33    0.29
   0   5 -23   -0.09    0.14
   0  -5 -23   -0.47    0.26
  -1  -5 -23    5.81    0.60
   1  -5 -23    5.18    0.56
  -1   5 -23    5.58    0.45
  -2  -5 -23    2.84    0.48
  -2   5 -23    2.18    0.29
   2  -5 -23    1.64    0.37
  -2   5 -23    1.96    0.32
  -3  -5 -23    1.96    0.46
  -3   5 -23    2.04    0.34
   3  -5 -23    1.45    0.37
  -4  -5 -23    1.02    0.42
  -4   5 -23    0.87    0.29
   4  -5 -23    0.30    0.29
  -5  -5 -23    0.16    0.38
  -5   5 -23    0.10    0.28
   5  -5 -23   -0.46    0.25
   0  -6 -23   -0.27    0.29
  -1  -6 -23    1.15    0.37
   1  -6 -23    0.62    0.34
  -2  -6 -23    1.29    0.41
   2  -6 -23    1.03    0.36
  -2   6 -23    0.85    0.22
  -3  -6 -23    1.32    0.41
   3  -6 -23    0.56    0.34
  -3   6 -23    0.83    0.28
  -4  -6 -23    2.10    0.47
   4  -6 -23    0.94    0.36
  -4   6 -23    0.88    0.30
   0  -7 -23   -0.23    0.31
  -1  -7 -23    0.16    0.36
   1  -7 -23    0.20    0.33
  -2  -7 -23    1.25    0.43
   2  -7 -23    1.56    0.44
  -3  -7 -23    0.81    0.41
   3  -7 -23    0.19    0.37
   0  -8 -23   -0.72    0.34
  -1  -8 -23   -0.05    0.35
   1  -8 -23   -0.42    0.37
   0   0 -24    0.29    0.24
   1   0 -24    0.55    0.21
  -1   0 -24   -0.05    0.22
   2   0 -24    5.64    0.48
  -2   0 -24    4.45    0.52
  -3   0 -24   -0.08    0.23
   3   0 -24   -0.03    0.16
  -3   0 -24   -0.17    0.20
  -4   0 -24    0.65    0.31
  -4   0 -24    0.81    0.25
  -5   0 -24   -0.03    0.27
  -6   0 -24    0.45    0.35
   0   1 -24    9.67    0.75
   0  -1 -24    8.37    0.75
   1   1 -24    2.61    0.32
  -1  -1 -24    1.77    0.36
  -1   1 -24    2.51    0.35
   1  -1 -24    2.19    0.35
  -2  -1 -24    3.13    0.45
  -2   1 -24    3.44    0.41
   2  -1 -24    3.65    0.38
  -2   1 -24    3.33    0.36
  -3  -1 -24   -0.17    0.23
  -3  -1 -24    0.18    0.26
   3  -1 -24   -0.31    0.19
  -3   1 -24   -0.02    0.23
  -3   1 -24   -0.08    0.19
  -4  -1 -24    1.45    0.28
  -4  -1 -24    1.86    0.39
  -4   1 -24    1.17    0.33
  -4   1 -24    1.62    0.28
  -5  -1 -24    0.16    0.29
  -5   1 -24    0.22    0.27
  -6  -1 -24    0.00    0.32
  -6   1 -24   -0.18    0.30
   0   2 -24    2.75    0.32
   0  -2 -24    0.83    0.30
  -1  -2 -24    6.42    0.62
   1   2 -24    6.73    0.55
   1  -2 -24    5.48    0.57
  -1   2 -24    6.83    0.57
  -1   2 -24    6.38    0.49
  -2  -2 -24    0.91    0.31
  -2   2 -24    0.94    0.23
   2  -2 -24    1.02    0.27
  -2   2 -24    1.10    0.27
  -3  -2 -24   -0.31    0.26
   3  -2 -24   -0.46    0.19
  -3   2 -24   -0.40    0.20
  -3   2 -24   -0.11    0.17
  -4  -2 -24    0.54    0.33
  -4  -2 -24    0.32    0.24
  -4   2 -24    0.07    0.24
   4  -2 -24   -0.29    0.23
  -5  -2 -24    0.20    0.33
  -5   2 -24   -0.15    0.25
  -6  -2 -24    0.26    0.36
  -6   2 -24   -0.05    0.29
   0  -3 -24    9.21    0.82
   0   3 -24   10.69    0.78
   0   3 -24    9.18    0.67
  -1  -3 -24    8.22    0.74
   1  -3 -24    7.89    0.70
  -1   3 -24    7.71    0.59
  -1   3 -24    8.80    0.68
  -2  -3 -24    3.29    0.47
  -2   3 -24    3.53    0.34
  -2   3 -24    3.52    0.39
   2  -3 -24    3.10    0.40
  -3  -3 -24    1.86    0.42
  -3   3 -24    2.03    0.33
   3  -3 -24    1.56    0.33
  -3   3 -24    1.41    0.26
  -4  -3 -24   -0.44    0.22
  -4  -3 -24   -0.43    0.29
  -4   3 -24   -0.07    0.23
   4  -3 -24   -0.63    0.21
  -5  -3 -24   -0.11    0.35
  -5   3 -24    0.09    0.27
  -6  -3 -24    0.04    0.36
  -6   3 -24   -0.08    0.30
   0  -4 -24    0.61    0.29
   0   4 -24    0.88    0.20
   1   4 -24    0.10    0.16
  -1  -4 -24    0.02    0.29
   1  -4 -24    0.14    0.26
  -1   4 -24    0.62    0.20
  -1   4 -24    0.08    0.17
  -2  -4 -24    1.04    0.37
   2  -4 -24    0.79    0.29
  -2   4 -24    0.96    0.22
  -2   4 -24    1.34    0.27
  -3  -4 -24    2.37    0.48
  -3   4 -24    2.40    0.35
   3  -4 -24    1.90    0.37
  -3   4 -24    2.18    0.29
  -4  -4 -24    0.34    0.38
  -4   4 -24   -0.10    0.23
   4  -4 -24   -0.31    0.25
  -5  -4 -24    0.18    0.39
  -5   4 -24    0.19    0.28
   5  -4 -24   -0.49    0.24
   0   5 -24    1.53    0.24
   0  -5 -24    1.41    0.37
  -1  -5 -24    2.95    0.47
   1  -5 -24    3.05    0.45
  -1   5 -24    2.27    0.29
  -2  -5 -24    4.02    0.56
   2  -5 -24    3.27    0.44
  -2   5 -24    3.46    0.39
  -2   5 -24    3.59    0.35
  -3  -5 -24    2.38    0.48
   3  -5 -24    1.95    0.40
  -3   5 -24    2.17    0.35
  -4  -5 -24    0.58    0.41
  -4   5 -24    0.08    0.25
   4  -5 -24   -0.35    0.26
  -5  -5 -24    0.37    0.41
  -5   5 -24    0.15    0.28
   5  -5 -24   -0.51    0.26
   0  -6 -24    0.63    0.35
  -1  -6 -24   -0.12    0.31
   1  -6 -24   -0.24    0.29
  -2  -6 -24    1.17    0.41
   2  -6 -24    0.95    0.36
  -3  -6 -24    0.19    0.37
   3  -6 -24   -0.13    0.31
  -3   6 -24    0.09    0.23
  -4  -6 -24    1.18    0.44
   4  -6 -24    0.70    0.36
  -4   6 -24    0.46    0.30
   0  -7 -24   -0.34    0.33
  -1  -7 -24   -0.07    0.36
   1  -7 -24   -0.40    0.33
  -2  -7 -24    1.18    0.43
   2  -7 -24    1.20    0.42
  -3  -7 -24    0.86    0.42
   3  -7 -24    0.33    0.38
   0  -8 -24   -0.58    0.34
   0   0 -25   -0.34    0.20
  -1   0 -25   11.66    0.94
   1   0 -25   11.66    0.92
   2   0 -25    0.20    0.20
  -2   0 -25    0.30    0.24
  -3   0 -25   -0.28    0.20
  -3   0 -25    0.10    0.25
  -4   0 -25    0.03    0.20
  -4   0 -25   -0.04    0.25
  -5   0 -25    0.10    0.29
  -6   0 -25   -0.13    0.31
   0  -1 -25    1.96    0.34
   0   1 -25    1.93    0.32
   1   1 -25    9.71    0.81
  -1  -1 -25   10.25    0.86
   1  -1 -25   10.45    0.84
  -1   1 -25   10.99    0.85
  -2  -1 -25    0.30    0.26
   2  -1 -25    0.33    0.20
  -2   1 -25    0.04    0.21
  -2   1 -25   -0.03    0.20
  -3  -1 -25    1.26    0.35
  -3  -1 -25    1.09    0.30
   3  -1 -25    1.05    0.27
  -3   1 -25    1.59    0.27
  -3   1 -25    1.49    0.33
  -4  -1 -25    0.04    0.22
  -4  -1 -25    0.07    0.28
  -4   1 -25    0.08    0.23
  -5  -1 -25    0.64    0.34
  -5   1 -25    0.36    0.30
  -6  -1 -25   -0.25    0.32
  -6   1 -25   -0.36    0.29
   0  -2 -25   -0.16    0.23
   0   2 -25    0.47    0.21
   1   2 -25    1.65    0.27
  -1  -2 -25    1.13    0.32
  -1   2 -25    1.88    0.30
   1  -2 -25    1.11    0.29
  -1   2 -25    1.33    0.26
  -2  -2 -25    2.07    0.41
  -2   2 -25    2.48    0.31
   2  -2 -25    2.57    0.37
  -2   2 -25    2.48    0.34
  -3  -2 -25    1.06    0.37
   3  -2 -25    1.31    0.30
  -3   2 -25    1.36    0.26
  -3   2 -25    1.51    0.32
  -4  -2 -25   -0.29    0.21
  -4  -2 -25   -0.23    0.29
   4  -2 -25   -0.26    0.22
  -4   2 -25   -0.17    0.23
  -5  -2 -25   -0.16    0.33
  -5   2 -25    0.20    0.29
  -6  -2 -25    0.11    0.36
  -6   2 -25   -0.06    0.29
   0  -3 -25    3.32    0.45
   0   3 -25    4.42    0.39
   0   3 -25    2.90    0.33
  -1  -3 -25    1.69    0.38
  -1   3 -25    1.96    0.30
  -1   3 -25    1.79    0.26
   1  -3 -25    1.95    0.35
  -2  -3 -25    0.45    0.31
  -2   3 -25    0.46    0.20
   2  -3 -25    0.11    0.25
  -2   3 -25    0.55    0.22
  -3  -3 -25    0.73    0.37
   3  -3 -25    1.06    0.30
  -3   3 -25    1.22    0.25
  -3   3 -25    1.05    0.28
  -4  -3 -25    0.42    0.37
  -4  -3 -25    0.11    0.26
   4  -3 -25    0.01    0.26
  -4   3 -25    0.19    0.26
  -5  -3 -25    0.01    0.35
   5  -3 -25   -0.33    0.26
  -5   3 -25    0.19    0.27
   0   4 -25    8.73    0.64
   0  -4 -25    9.53    0.80
  -1  -4 -25    1.74    0.41
   1   4 -25    2.20    0.27
  -1   4 -25    2.24    0.30
   1  -4 -25    2.03    0.38
  -1   4 -25    1.98    0.28
  -2  -4 -25    2.72    0.47
   2  -4 -25    2.28    0.41
  -2   4 -25    3.14    0.35
  -2   4 -25    2.73    0.31
  -3  -4 -25    0.12    0.34
  -3   4 -25    0.32    0.24
   3  -4 -25   -0.25    0.25
  -4  -4 -25    0.97    0.42
   4  -4 -25    0.01    0.29
  -4   4 -25    0.64    0.29
  -5  -4 -25    0.46    0.39
   5  -4 -25   -0.39    0.26
  -5   4 -25    0.25    0.28
   0  -5 -25    0.58    0.33
  -1  -5 -25    0.61    0.34
   1  -5 -25    0.27    0.31
  -1   5 -25    0.35    0.18
  -2  -5 -25    0.12    0.33
   2  -5 -25   -0.23    0.27
  -2   5 -25    0.60    0.22
  -2   5 -25    0.28    0.18
  -3  -5 -25    0.32    0.37
   3  -5 -25   -0.26    0.28
  -3   5 -25    0.79    0.26
  -4  -5 -25    0.39    0.41
  -4   5 -25    0.80    0.29
   4  -5 -25   -0.13    0.30
   0  -6 -25    2.16    0.45
  -1  -6 -25    0.05    0.34
   1  -6 -25    0.19    0.32
  -2  -6 -25    0.34    0.38
   2  -6 -25    0.07    0.31
  -3  -6 -25    0.46    0.40
   3  -6 -25   -0.28    0.30
  -3   6 -25    0.13    0.25
  -4  -6 -25    0.18    0.40
  -4   6 -25    0.09    0.27
   4  -6 -25   -0.29    0.31
   0  -7 -25   -0.07    0.35
  -1  -7 -25    0.18    0.38
   1  -7 -25   -0.28    0.35
  -2  -7 -25    0.28    0.39
   2  -7 -25    0.32    0.36
   0   0 -26   10.26    0.83
  -1   0 -26    0.09    0.22
   1   0 -26    0.18    0.20
  -2   0 -26   10.15    0.87
   2   0 -26   10.75    0.83
  -3   0 -26   -0.25    0.20
  -3   0 -26   -0.28    0.22
  -4   0 -26    1.67    0.37
  -5   0 -26   -0.07    0.29
  -6   0 -26    0.14    0.34
   0  -1 -26    0.69    0.27
   0   1 -26    0.72    0.23
  -1  -1 -26    0.31    0.24
   1   1 -26    0.05    0.18
   1  -1 -26    0.30    0.23
  -1   1 -26    0.16    0.21
  -2  -1 -26    3.42    0.45
  -2   1 -26    2.42    0.35
   2  -1 -26    2.69    0.34
  -2   1 -26    2.84    0.38
  -3  -1 -26    0.21    0.28
  -3  -1 -26   -0.45    0.23
  -3   1 -26    0.07    0.20
  -3   1 -26    0.46    0.26
   3  -1 -26    0.26    0.21
  -4  -1 -26    0.29    0.31
  -4   1 -26    0.19    0.26
  -5  -1 -26    0.08    0.32
  -5   1 -26   -0.04    0.29
  -6  -1 -26    0.10    0.35
  -6   1 -26    0.33    0.34
   0  -2 -26    0.13    0.25
   0   2 -26    0.85    0.23
  -1  -2 -26   -0.15    0.24
  -1   2 -26    0.80    0.24
  -1   2 -26   -0.04    0.19
   1  -2 -26    0.04    0.23
  -2  -2 -26    0.48    0.29
   2  -2 -26    0.46    0.24
  -2   2 -26    0.37    0.21
  -2   2 -26    0.47    0.24
  -3  -2 -26    1.15    0.36
  -3   2 -26    1.02    0.29
  -3   2 -26    1.18    0.25
   3  -2 -26    0.66    0.27
  -4  -2 -26    0.16    0.33
   4  -2 -26   -0.34    0.22
  -4   2 -26    0.00    0.24
  -5  -2 -26   -0.14    0.34
  -5   2 -26   -0.10    0.27
   0   3 -26    0.78    0.22
   0   3 -26    0.38    0.20
   0  -3 -26    0.43    0.28
  -1  -3 -26    2.36    0.42
  -1   3 -26    2.07    0.28
  -1   3 -26    2.39    0.31
   1  -3 -26    1.92    0.36
  -2  -3 -26    1.01    0.36
  -2   3 -26    1.13    0.26
   2  -3 -26    0.87    0.30
  -2   3 -26    1.06    0.24
  -3  -3 -26    0.20    0.31
  -3   3 -26    0.20    0.22
   3  -3 -26   -0.05    0.23
  -4  -3 -26    0.23    0.34
   4  -3 -26   -0.25    0.24
  -4   3 -26    0.17    0.25
  -5  -3 -26    0.66    0.40
  -5   3 -26    0.20    0.28
   5  -3 -26   -0.29    0.26
   0   4 -26    3.44    0.33
   0  -4 -26    3.32    0.45
   1   4 -26    0.26    0.18
  -1  -4 -26    0.32    0.31
  -1   4 -26    0.52    0.21
  -1   4 -26    0.25    0.19
   1  -4 -26    0.19    0.28
  -2  -4 -26   -0.02    0.32
   2  -4 -26   -0.23    0.27
  -2   4 -26    0.26    0.19
  -2   4 -26    0.61    0.23
  -3  -4 -26    0.66    0.38
  -3   4 -26    0.82    0.27
   3  -4 -26    0.20    0.28
  -4  -4 -26    0.25    0.37
   4  -4 -26   -0.09    0.28
  -4   4 -26    0.36    0.26
  -5  -4 -26    0.20    0.41
  -5   4 -26   -0.10    0.27
   5  -4 -26   -0.46    0.27
   0  -5 -26    0.45    0.32
  -1  -5 -26    1.12    0.39
  -1   5 -26    1.06    0.21
   1  -5 -26    0.73    0.34
  -2  -5 -26   -0.10    0.31
  -2   5 -26    0.26    0.21
   2  -5 -26   -0.30    0.26
  -3  -5 -26    0.26    0.37
   3  -5 -26   -0.02    0.30
  -3   5 -26    0.46    0.25
  -4  -5 -26    0.08    0.40
  -4   5 -26   -0.05    0.25
   4  -5 -26   -0.68    0.27
   0  -6 -26   -0.12    0.33
  -1  -6 -26    0.47    0.38
   1  -6 -26    0.39    0.34
  -2  -6 -26   -0.09    0.37
   2  -6 -26   -0.38    0.29
  -3  -6 -26    0.52    0.39
   3  -6 -26   -0.40    0.31
  -3   6 -26   -0.09    0.25
   0  -7 -26   -0.49    0.34
  -1  -7 -26    0.03    0.36
   1  -7 -26   -0.30    0.36
  -2  -7 -26    0.04    0.40
   2  -7 -26   -0.01    0.37
   0   0 -27    0.19    0.21
   1   0 -27    4.02    0.44
  -1   0 -27    4.71    0.48
  -2   0 -27    0.12    0.24
   2   0 -27    0.18    0.20
  -3   0 -27    1.75    0.30
  -3   0 -27    1.54    0.36
  -4   0 -27   -0.03    0.27
  -5   0 -27    1.05    0.38
   0  -1 -27    0.08    0.22
   0   1 -27    0.39    0.23
  -1  -1 -27    1.97    0.35
   1   1 -27    1.84    0.29
   1  -1 -27    1.54    0.32
  -1   1 -27    2.09    0.33
  -2  -1 -27   -0.06    0.24
  -2   1 -27   -0.10    0.22
  -2   1 -27    0.34    0.24
   2  -1 -27    0.04    0.21
  -3  -1 -27    0.68    0.29
  -3  -1 -27    0.97    0.34
  -3   1 -27    1.64    0.34
   3  -1 -27    1.09    0.28
  -3   1 -27    1.52    0.28
  -4  -1 -27    0.24    0.31
  -4   1 -27    0.23    0.28
  -5  -1 -27    1.21    0.41
  -5   1 -27    0.89    0.35
   0  -2 -27    2.68    0.38
   0   2 -27    2.84    0.34
  -1  -2 -27    0.43    0.28
  -1   2 -27    0.50    0.23
  -1   2 -27   -0.01    0.21
   1  -2 -27    0.62    0.27
  -2  -2 -27    1.46    0.37
   2  -2 -27    1.68    0.32
  -2   2 -27    1.87    0.33
  -2   2 -27    1.74    0.29
  -3  -2 -27    0.90    0.35
  -3   2 -27    1.14    0.29
   3  -2 -27    0.79    0.28
  -4  -2 -27    1.44    0.42
   4  -2 -27    1.26    0.31
  -4   2 -27    1.04    0.33
  -5  -2 -27    0.15    0.37
  -5   2 -27    0.10    0.29
   0  -3 -27    2.69    0.41
   0   3 -27    1.85    0.29
  -1  -3 -27    0.39    0.31
  -1   3 -27    0.72    0.23
  -1   3 -27    0.48    0.19
   1  -3 -27    0.09    0.25
  -2  -3 -27   -0.12    0.29
  -2   3 -27    0.31    0.20
  -2   3 -27    0.68    0.24
   2  -3 -27    0.40    0.27
  -3  -3 -27   -0.19    0.29
   3  -3 -27   -0.08    0.23
  -3   3 -27    0.10    0.23
  -4  -3 -27   -0.09    0.36
   4  -3 -27    0.29    0.27
  -4   3 -27    0.42    0.27
  -5  -3 -27    0.53    0.40
  -5   3 -27   -0.11    0.27
   0   4 -27    0.12    0.17
   0  -4 -27    0.29    0.30
  -1  -4 -27    2.45    0.45
   1  -4 -27    2.72    0.42
  -1   4 -27    2.48    0.30
  -2  -4 -27    0.07    0.32
   2  -4 -27    0.06    0.28
  -2   4 -27    0.93    0.25
  -3  -4 -27    0.49    0.37
  -3   4 -27    0.37    0.25
   3  -4 -27    0.40    0.28
  -4  -4 -27    1.16    0.45
  -4   4 -27    1.15    0.33
   4  -4 -27    0.36    0.30
   5  -4 -27   -0.25    0.28
   0  -5 -27   -0.26    0.29
  -1  -5 -27   -0.19    0.32
  -1   5 -27    0.48    0.18
   1  -5 -27    0.22    0.31
  -2  -5 -27    0.22    0.34
   2  -5 -27   -0.16    0.29
  -3  -5 -27   -0.32    0.34
   3  -5 -27   -0.23    0.26
  -3   5 -27   -0.12    0.23
  -4  -5 -27   -0.14    0.39
   4  -5 -27   -0.50    0.26
  -4   5 -27   -0.02    0.27
   0  -6 -27   -0.12    0.32
  -1  -6 -27    0.92    0.41
   1  -6 -27    0.37    0.37
  -2  -6 -27    0.72    0.40
   2  -6 -27   -0.14    0.32
  -3  -6 -27    0.56    0.42
   3  -6 -27   -0.33    0.30
   0  -7 -27   -0.44    0.37
  -1  -7 -27   -0.08    0.36
   1  -7 -27   -0.33    0.35
   0   0 -28   -0.17    0.20
  -1   0 -28    0.30    0.24
   1   0 -28   -0.16    0.19
  -2   0 -28    2.18    0.39
   2   0 -28    2.16    0.33
  -3   0 -28   -0.02    0.25
  -4   0 -28    0.03    0.29
  -5   0 -28    0.01    0.32
   0  -1 -28    0.80    0.28
   0   1 -28    0.79    0.26
   1   1 -28    0.75    0.23
  -1  -1 -28    0.51    0.28
   1  -1 -28    0.54    0.26
  -1   1 -28    0.44    0.25
  -2  -1 -28    1.25    0.34
  -2   1 -28    0.97    0.28
   2  -1 -28    1.16    0.30
  -2   1 -28    1.59    0.33
  -3  -1 -28   -0.19    0.25
  -3   1 -28   -0.09    0.22
   3  -1 -28    0.16    0.21
  -4  -1 -28    0.93    0.35
  -4   1 -28    0.53    0.31
  -5  -1 -28    0.29    0.35
  -5   1 -28    0.17    0.30
   0   2 -28    0.29    0.20
   0  -2 -28    0.14    0.26
  -1  -2 -28    2.49    0.42
  -1   2 -28    2.60    0.34
   1  -2 -28    2.67    0.40
  -1   2 -28    1.99    0.32
  -2  -2 -28    0.09    0.28
  -2   2 -28    0.24    0.21
   2  -2 -28    0.58    0.25
  -2   2 -28    0.52    0.24
  -3  -2 -28    0.33    0.32
   3  -2 -28    0.03    0.24
  -3   2 -28    0.50    0.26
  -4  -2 -28    0.36    0.35
  -4   2 -28    0.30    0.27
  -5  -2 -28    0.75    0.41
  -5   2 -28    0.16    0.30
   0  -3 -28    1.81    0.37
   0   3 -28    0.89    0.25
  -1  -3 -28   -0.03    0.26
  -1   3 -28    0.02    0.17
   1  -3 -28   -0.04    0.25
  -1   3 -28    0.11    0.18
  -2  -3 -28   -0.20    0.29
  -2   3 -28    0.08    0.21
   2  -3 -28   -0.03    0.25
  -2   3 -28    0.21    0.19
  -3  -3 -28    0.75    0.38
   3  -3 -28    0.41    0.29
  -3   3 -28    0.76    0.27
  -4  -3 -28    0.30    0.39
   4  -3 -28    0.05    0.26
  -4   3 -28    0.27    0.27
  -5  -3 -28    0.14    0.39
  -5   3 -28    0.11    0.29
   0  -4 -28   -0.48    0.25
   0   4 -28   -0.09    0.17
  -1  -4 -28    0.30    0.31
  -1   4 -28    0.41    0.20
   1  -4 -28    0.45    0.30
  -2  -4 -28    0.54    0.35
   2  -4 -28    0.41    0.29
  -2   4 -28    0.66    0.25
  -3  -4 -28    0.50    0.35
  -3   4 -28    0.39    0.27
   3  -4 -28    0.21    0.29
  -4  -4 -28    0.27    0.40
  -4   4 -28    0.30    0.27
   4  -4 -28   -0.58    0.26
   0  -5 -28    0.03    0.31
  -1  -5 -28    0.45    0.36
   1  -5 -28   -0.11    0.29
  -1   5 -28    0.55    0.20
  -2  -5 -28   -0.11    0.31
   2  -5 -28   -0.30    0.29
  -3  -5 -28    0.75    0.41
  -3   5 -28    0.65    0.29
   3  -5 -28    0.03    0.31
  -4  -5 -28    0.01    0.41
  -4   5 -28    0.18    0.28
   4  -5 -28   -0.29    0.28
   0  -6 -28   -0.26    0.33
  -1  -6 -28    0.30    0.38
   1  -6 -28   -0.31    0.31
  -2  -6 -28    0.72    0.40
   2  -6 -28   -0.44    0.31
   3  -6 -28   -0.01    0.32
   0  -7 -28    0.27    0.39
   0   0 -29   -0.10    0.20
   1   0 -29    0.23    0.23
  -1   0 -29    0.63    0.27
  -2   0 -29   -0.07    0.24
   2   0 -29    0.21    0.21
  -3   0 -29    0.54    0.29
  -4   0 -29    0.05    0.29
  -5   0 -29    2.00    0.46
   0  -1 -29    0.15    0.24
   0   1 -29   -0.04    0.20
  -1  -1 -29    0.80    0.29
   1   1 -29    0.95    0.25
   1  -1 -29    0.96    0.29
  -1   1 -29    1.07    0.28
  -2  -1 -29    0.49    0.29
  -2   1 -29    0.55    0.25
   2  -1 -29    0.21    0.24
  -2   1 -29    0.01    0.22
  -3  -1 -29    0.19    0.29
  -3   1 -29    0.42    0.26
  -4  -1 -29    0.00    0.32
  -4   1 -29    0.05    0.28
  -5  -1 -29    0.00    0.33
  -5   1 -29    0.00    0.31
   0   2 -29    0.42    0.21
   0  -2 -29    0.11    0.26
  -1  -2 -29    0.28    0.28
  -1   2 -29   -0.41    0.20
  -1   2 -29    0.12    0.20
   1  -2 -29   -0.16    0.23
  -2  -2 -29    0.13    0.27
   2  -2 -29    0.53    0.26
  -2   2 -29    0.20    0.23
  -3  -2 -29    0.42    0.33
   3  -2 -29    0.08    0.24
  -3   2 -29    0.04    0.24
  -4  -2 -29   -0.28    0.33
  -4   2 -29    0.17    0.28
  -5  -2 -29    1.51    0.47
  -5   2 -29    0.73    0.36
   0  -3 -29    0.33    0.28
   0   3 -29   -0.38    0.18
  -1  -3 -29    0.07    0.28
  -1   3 -29    0.02    0.19
   1  -3 -29   -0.23    0.24
  -1   3 -29    0.25    0.21
  -2  -3 -29   -0.14    0.27
  -2   3 -29    0.09    0.21
   2  -3 -29   -0.13    0.25
  -3  -3 -29    2.18    0.46
  -3   3 -29    1.46    0.34
   3  -3 -29    1.31    0.35
  -4  -3 -29    0.32    0.38
   4  -3 -29   -0.28    0.26
  -4   3 -29    0.26    0.28
   0   4 -29    0.03    0.16
   0  -4 -29   -0.09    0.28
  -1  -4 -29   -0.01    0.31
   1  -4 -29   -0.17    0.26
  -2  -4 -29    0.26    0.35
  -2   4 -29    0.06    0.22
   2  -4 -29   -0.26    0.26
  -3  -4 -29    0.73    0.40
   3  -4 -29   -0.10    0.28
  -3   4 -29    0.11    0.27
  -4  -4 -29    0.37    0.42
  -4   4 -29    0.44    0.29
   4  -4 -29   -0.10    0.28
   0  -5 -29   -0.06    0.31
  -1  -5 -29   -0.09    0.33
   1  -5 -29   -0.06    0.30
  -2  -5 -29    0.24    0.36
   2  -5 -29   -0.47    0.30
  -3  -5 -29    0.22    0.40
  -3   5 -29    0.04    0.26
   3  -5 -29   -0.02    0.31
   0  -6 -29    0.48    0.37
  -1  -6 -29    0.04    0.37
   1  -6 -29   -0.42    0.32
  -2  -6 -29    0.69    0.42
   2  -6 -29   -0.22    0.34
   0   0 -30   -0.18    0.20
   1   0 -30   -0.19    0.19
  -1   0 -30    0.21    0.24
  -2   0 -30    0.22    0.27
  -3   0 -30   -0.23    0.24
  -4   0 -30    1.57    0.41
  -5   0 -30    0.18    0.35
   0  -1 -30    0.16    0.24
   0   1 -30   -0.07    0.20
  -1  -1 -30    0.80    0.29
   1   1 -30    0.67    0.23
   1  -1 -30    0.58    0.26
  -1   1 -30    0.71    0.26
  -2  -1 -30   -0.10    0.25
   2  -1 -30    0.09    0.23
  -2   1 -30   -0.10    0.22
  -3  -1 -30    0.26    0.31
  -3   1 -30   -0.06    0.25
  -4  -1 -30    1.05    0.39
  -4   1 -30    0.92    0.35
  -5  -1 -30   -0.16    0.33
  -5   1 -30    0.24    0.34
   0  -2 -30   -0.07    0.23
   0   2 -30    0.21    0.21
  -1  -2 -30    0.07    0.26
  -1   2 -30    0.20    0.22
   1  -2 -30    0.09    0.24
  -1   2 -30   -0.39    0.19
  -2  -2 -30    0.18    0.29
   2  -2 -30    0.02    0.25
  -2   2 -30    0.15    0.23
  -3  -2 -30    0.03    0.32
  -3   2 -30    0.64    0.29
   3  -2 -30    0.11    0.26
  -4  -2 -30    1.06    0.42
  -4   2 -30    0.67    0.34
   0   3 -30   -0.44    0.17
   0  -3 -30    0.04    0.27
  -1  -3 -30    0.13    0.30
   1  -3 -30   -0.07    0.27
  -1   3 -30    0.14    0.20
  -2  -3 -30    0.07    0.30
   2  -3 -30   -0.11    0.26
  -2   3 -30    0.33    0.24
  -3  -3 -30    0.41    0.37
   3  -3 -30    0.19    0.29
  -3   3 -30    0.20    0.26
  -4  -3 -30    0.24    0.40
  -4   3 -30    0.44    0.30
   4  -3 -30   -0.60    0.25
   0  -4 -30    0.16    0.30
   0   4 -30    0.09    0.18
  -1  -4 -30    0.07    0.31
   1  -4 -30   -0.10    0.27
  -2  -4 -30    0.02    0.34
  -2   4 -30    0.11    0.23
   2  -4 -30    0.03    0.29
  -3  -4 -30    0.58    0.40
   3  -4 -30    0.26    0.31
  -3   4 -30    0.28    0.28
  -4  -4 -30    0.22    0.42
   4  -4 -30    0.37    0.33
  -4   4 -30    0.48    0.29
   0  -5 -30   -0.16    0.31
  -1  -5 -30   -0.15    0.34
   1  -5 -30   -0.30    0.29
  -2  -5 -30    0.16    0.36
   2  -5 -30   -0.12    0.31
  -3  -5 -30    0.05    0.38
  -3   5 -30   -0.12    0.25
   3  -5 -30   -0.35    0.31
   0  -6 -30   -0.50    0.35
  -1  -6 -30    0.47    0.41
   1  -6 -30    0.39    0.37
   0   0 -31    0.15    0.22
  -1   0 -31   -0.07    0.23
   1   0 -31    0.11    0.23
  -2   0 -31    0.23    0.26
  -3   0 -31    1.38    0.37
  -4   0 -31    0.40    0.34
   0   1 -31    0.57    0.26
   0  -1 -31    0.29    0.27
  -1  -1 -31    1.29    0.33
   1  -1 -31    1.05    0.29
  -1   1 -31    0.84    0.28
  -2  -1 -31    0.18    0.29
  -2   1 -31    0.28    0.26
   2  -1 -31    0.15    0.24
  -3  -1 -31    0.25    0.34
  -3   1 -31    0.60    0.30
  -4  -1 -31    0.15    0.35
  -4   1 -31   -0.23    0.29
   0  -2 -31    0.49    0.27
  -1  -2 -31    0.49    0.30
   1  -2 -31    0.48    0.28
  -1   2 -31    0.46    0.23
  -2  -2 -31    0.54    0.33
  -2   2 -31    0.37    0.26
   2  -2 -31    0.10    0.27
  -3  -2 -31    2.77    0.49
  -3   2 -31    2.03    0.39
   3  -2 -31    1.84    0.37
  -4  -2 -31   -0.09    0.35
  -4   2 -31   -0.03    0.29
   0  -3 -31    0.30    0.30
   0   3 -31   -0.14    0.20
  -1  -3 -31    0.27    0.30
   1  -3 -31    0.15    0.28
  -1   3 -31    0.29    0.22
  -2  -3 -31    1.06    0.38
   2  -3 -31    0.31    0.31
  -2   3 -31    0.94    0.29
  -3  -3 -31    1.40    0.45
  -3   3 -31    1.12    0.33
   3  -3 -31    0.85    0.33
  -4  -3 -31    0.17    0.40
   4  -3 -31   -0.11    0.28
  -4   3 -31   -0.01    0.29
   0  -4 -31   -0.14    0.29
  -1  -4 -31   -0.13    0.31
   1  -4 -31   -0.13    0.30
  -2  -4 -31    0.63    0.39
   2  -4 -31    0.03    0.29
  -2   4 -31    0.80    0.28
  -3  -4 -31    0.89    0.43
  -3   4 -31    0.33    0.29
   3  -4 -31    0.23    0.32
   0  -5 -31   -0.06    0.35
  -1  -5 -31   -0.23    0.35
   1  -5 -31   -0.01    0.33
  -2  -5 -31    0.36    0.40
   2  -5 -31   -0.50    0.28
   0  -6 -31   -0.60    0.33
   0   0 -32    0.20    0.23
   1   0 -32    0.34    0.23
  -1   0 -32    0.23    0.26
  -2   0 -32    0.84    0.32
  -3   0 -32    0.34    0.32
  -4   0 -32    0.40    0.34
   0   1 -32    0.02    0.22
   0  -1 -32   -0.12    0.24
  -1  -1 -32    0.35    0.29
  -1   1 -32    0.18    0.26
   1  -1 -32    0.17    0.24
  -2  -1 -32    0.04    0.28
   2  -1 -32    0.06    0.25
  -2   1 -32    0.26    0.27
  -3  -1 -32    0.19    0.34
  -3   1 -32    0.37    0.30
  -4  -1 -32    0.50    0.38
  -4   1 -32    0.42    0.32
   0  -2 -32    0.02    0.27
  -1  -2 -32    0.17    0.29
  -1   2 -32    0.38    0.24
   1  -2 -32    0.10    0.27
  -2  -2 -32    1.26    0.38
   2  -2 -32    0.54    0.31
  -2   2 -32    0.45    0.28
  -3  -2 -32    0.23    0.36
  -3   2 -32    0.60    0.30
   3  -2 -32    0.29    0.28
  -4  -2 -32    0.76    0.43
  -4   2 -32    0.71    0.35
   0  -3 -32    0.19    0.30
  -1  -3 -32    0.39    0.32
   1  -3 -32   -0.05    0.27
  -2  -3 -32    1.48    0.42
   2  -3 -32    1.04    0.34
  -2   3 -32    0.87    0.30
  -3  -3 -32    0.01    0.38
   3  -3 -32   -0.11    0.27
  -3   3 -32    0.16    0.28
   0  -4 -32   -0.52    0.28
  -1  -4 -32   -0.12    0.31
   1  -4 -32    0.18    0.31
  -2  -4 -32    1.72    0.47
   2  -4 -32    1.14    0.38
  -3  -4 -32    0.38    0.42
   3  -4 -32   -0.02    0.31
  -3   4 -32    0.15    0.28
   0  -5 -32   -0.14    0.34
  -1  -5 -32    0.60    0.40
   1  -5 -32    0.46    0.37
  -2  -5 -32    0.09    0.40
   2  -5 -32    0.07    0.34
   0   0 -33    0.11    0.25
  -1   0 -33    0.27    0.30
   1   0 -33    0.65    0.27
  -2   0 -33    0.27    0.30
  -3   0 -33    1.08    0.39
  -4   0 -33    0.25    0.35
   0  -1 -33    0.79    0.32
   0   1 -33    0.97    0.29
  -1  -1 -33    0.30    0.29
   1  -1 -33    0.28    0.27
  -1   1 -33    0.25    0.26
  -2  -1 -33    0.09    0.31
  -2   1 -33    0.11    0.28
   2  -1 -33    0.07    0.26
  -3  -1 -33    0.49    0.35
  -3   1 -33    0.13    0.29
  -4  -1 -33    0.18    0.37
  -4   1 -33    0.12    0.32
   0  -2 -33    0.67    0.32
  -1  -2 -33    0.17    0.30
   1  -2 -33    0.11    0.29
  -1   2 -33   -0.17    0.23
  -2  -2 -33    0.49    0.36
  -2   2 -33    0.70    0.32
   2  -2 -33    0.28    0.31
  -3  -2 -33   -0.14    0.36
  -3   2 -33   -0.15    0.27
   0  -3 -33    0.04    0.30
  -1  -3 -33   -0.20    0.31
   1  -3 -33   -0.35    0.29
  -2  -3 -33    1.13    0.41
   2  -3 -33    0.98    0.36
  -2   3 -33    0.41    0.29
  -3  -3 -33   -0.08    0.39
  -3   3 -33   -0.06    0.28
   3  -3 -33    0.12    0.30
   0  -4 -33   -0.12    0.33
  -1  -4 -33    0.34    0.37
   1  -4 -33    0.14    0.34
  -2  -4 -33    0.07    0.37
   2  -4 -33    0.35    0.32
   0  -5 -33    0.13    0.37
  -1  -5 -33    0.61    0.41
   1  -5 -33    0.45    0.38
   0   0 -34    0.48    0.29
   1   0 -34    0.07    0.25
  -1   0 -34    0.22    0.30
  -2   0 -34    0.21    0.32
  -3   0 -34    0.25    0.34
   0   1 -34    2.75    0.42
   0  -1 -34    2.60    0.44
  -1  -1 -34    1.27    0.37
  -1   1 -34    0.57    0.33
   1  -1 -34    1.76    0.36
  -2  -1 -34    0.00    0.33
  -2   1 -34    0.49    0.32
  -3  -1 -34    0.70    0.40
  -3   1 -34    0.79    0.34
   0  -2 -34   -0.17    0.27
  -1  -2 -34    0.23    0.32
  -1   2 -34   -0.11    0.25
   1  -2 -34    0.25    0.30
  -2  -2 -34    0.16    0.33
   2  -2 -34    0.10    0.29
  -2   2 -34   -0.22    0.28
  -3  -2 -34    0.46    0.39
  -3   2 -34   -0.19    0.28
   0  -3 -34    0.06    0.31
  -1  -3 -34    0.23    0.35
   1  -3 -34    0.29    0.33
  -2  -3 -34   -0.04    0.35
   2  -3 -34   -0.08    0.30
  -2   3 -34    0.24    0.29
   0  -4 -34    0.23    0.35
  -1  -4 -34    0.46    0.38
   1  -4 -34   -0.20    0.34
   2  -4 -34   -0.23    0.33
   0   0 -35    0.47    0.32
  -1   0 -35    2.12    0.45
  -2   0 -35   -0.11    0.30
  -3   0 -35    1.31    0.42
   0  -1 -35    0.45    0.31
  -1  -1 -35    0.88    0.37
  -1   1 -35    0.80    0.34
   1  -1 -35    1.21    0.35
  -2  -1 -35    0.26    0.34
  -2   1 -35    0.32    0.31
  -3  -1 -35   -0.04    0.37
  -3   1 -35    0.73    0.36
   0  -2 -35    0.48    0.34
  -1  -2 -35    0.52    0.36
   1  -2 -35    0.69    0.34
  -1   2 -35    0.58    0.31
  -2  -2 -35    0.47    0.38
  -2   2 -35    0.73    0.34
   2  -2 -35    0.94    0.35
   0  -3 -35    0.12    0.33
  -1  -3 -35    1.37    0.42
   1  -3 -35    1.05    0.39
  -2  -3 -35    0.93    0.43
   2  -3 -35    0.53    0.36
  -2   3 -35    0.43    0.31
   0  -4 -35   -0.28    0.32
   0   0 -36    2.98    0.48
  -1   0 -36    0.08    0.32
  -2   0 -36    0.53    0.36
   0  -1 -36    1.72    0.41
  -1  -1 -36    0.43    0.35
  -1   1 -36    0.73    0.35
   1  -1 -36    0.21    0.31
  -2  -1 -36    0.02    0.35
  -2   1 -36    0.63    0.34
   0  -2 -36    1.95    0.45
  -1  -2 -36    0.29    0.35
   1  -2 -36    0.53    0.34
  -2  -2 -36    0.84    0.40
   2  -2 -36    0.54    0.34
  -2   2 -36    0.74    0.34
   0  -3 -36    0.67    0.39
  -1  -3 -36    0.95    0.40
   1  -3 -36    0.30    0.36
   0   0 -37    0.65    0.34
  -1   0 -37    0.93    0.37
   0  -1 -37    1.14    0.38
  -1  -1 -37    1.60    0.43
   1  -1 -37    1.38    0.39
  -1   1 -37    1.63    0.40
   0  -2 -37    1.05    0.40
  -1  -2 -37    0.12    0.36
   1  -2 -37    0.29    0.35
   0   0 -38    0.19    0.33
   0   0   0    0.00    0.00
;
_shelx_hkl_checksum     21200
_shelx_res_file
;
TITL lh5720                 R =  New: Pna21
CELL  0.71073    7.6860   28.3460    6.2970    90.000    90.000    90.000
ZERR        4    0.0000    0.0000    0.0000     0.000     0.000     0.000
LATT  -1
SYMM             - X ,            - Y ,    0.50000 + Z
SYMM     0.50000 - X ,    0.50000 + Y ,    0.50000 + Z
SYMM     0.50000 + X ,    0.50000 - Y ,              Z
SFAC  C  H  O
UNIT    64   56  16
L.S. 5
FMAP 2
PLAN 20
ACTA
BOND $H
SIZE 0.35 0.30 0.25
CONF
TWIN
HTAB
EQIV $1 -x-1/2, y+1/2, z-1/2
HTAB O2 O3_$1
HTAB O2 O4_$1
EQIV $2 x+1/2, -y+1/2, z+1
HTAB O3 O1_$2
WGHT    0.122500    0.798800
EXTI    0.010910
BASF  -2.07584
FVAR       0.19276
O1    3   -0.378604    0.309795   -0.571043    11.00000    0.06419    0.05977 =
         0.06175    0.00994   -0.02195   -0.00100
O2    3   -0.147212    0.596833   -0.417982    11.00000    0.08235    0.04546 =
         0.07248   -0.00087   -0.01861    0.00506
AFIX 147
H2A   2   -0.193593    0.612026   -0.513244    11.00000   -1.50000
AFIX   0
O3    3   -0.057648    0.169257    0.088097    11.00000    0.06126    0.04614 =
         0.04524    0.00673   -0.01236   -0.00504
AFIX 147
H3A   2   -0.036947    0.176351    0.211787    11.00000   -1.50000
AFIX   0
O4    3   -0.225893    0.152427   -0.258236    11.00000    0.07717    0.04026 =
         0.04876    0.00052   -0.01040   -0.00669
C1    1   -0.199896    0.551414   -0.428772    11.00000    0.04895    0.04871 =
         0.04892   -0.00014   -0.00107    0.00865
C2    1   -0.126389    0.519696   -0.290782    11.00000    0.05336    0.05549 =
         0.05080    0.00206   -0.01262    0.00734
AFIX  43
H2    2   -0.047416    0.530337   -0.189656    11.00000   -1.20000
AFIX   0
C3    1   -0.166691    0.472996   -0.298895    11.00000    0.05618    0.05531 =
         0.05142    0.00572   -0.01440    0.01058
AFIX  43
H3    2   -0.115392    0.452250   -0.203134    11.00000   -1.20000
AFIX   0
C4    1   -0.285509    0.455676   -0.451045    11.00000    0.03750    0.04900 =
         0.05662    0.00892   -0.00238    0.00445
C5    1   -0.358674    0.488594   -0.588119    11.00000    0.05084    0.05595 =
         0.05739    0.00771   -0.01854    0.00142
AFIX  43
H5    2   -0.436824    0.478234   -0.690775    11.00000   -1.20000
AFIX   0
C6    1   -0.319899    0.535898   -0.577716    11.00000    0.05284    0.05234 =
         0.06044    0.01521   -0.00908    0.00657
AFIX  43
H6    2   -0.373370    0.557179   -0.669233    11.00000   -1.20000
AFIX   0
C7    1   -0.320666    0.405456   -0.478037    11.00000    0.04248    0.05414 =
         0.06124    0.00832   -0.00614   -0.00055
AFIX  43
H7    2   -0.388454    0.397218   -0.594619    11.00000   -1.20000
AFIX   0
C8    1   -0.267226    0.370030   -0.355597    11.00000    0.04609    0.04914 =
         0.05393    0.00663   -0.00510   -0.00237
AFIX  43
H8    2   -0.205543    0.377242   -0.232757    11.00000   -1.20000
AFIX   0
C9    1   -0.300014    0.320834   -0.403457    11.00000    0.04097    0.04836 =
         0.05397    0.00614    0.00222    0.00071
C10   1   -0.233127    0.282999   -0.268528    11.00000    0.02525    0.04899 =
         0.04568    0.00106   -0.00071   -0.00338
C11   1   -0.151959    0.290857   -0.073031    11.00000    0.04245    0.04181 =
         0.05323   -0.00341   -0.00440    0.00050
AFIX  43
H11   2   -0.137269    0.321568   -0.024256    11.00000   -1.20000
AFIX   0
C12   1   -0.093352    0.253562    0.048476    11.00000    0.04288    0.05162 =
         0.04645   -0.00039    0.00166   -0.00622
AFIX  43
H12   2   -0.037553    0.259451    0.176813    11.00000   -1.20000
AFIX   0
C13   1   -0.116528    0.207927   -0.018025    11.00000    0.03788    0.05039 =
         0.04067    0.00433   -0.00060   -0.00281
C14   1   -0.203593    0.199573   -0.212262    11.00000    0.03848    0.04252 =
         0.04070    0.00297    0.00193   -0.00543
C15   1   -0.257729    0.236242   -0.331541    11.00000    0.03281    0.05270 =
         0.04155    0.00163   -0.00108   -0.00176
AFIX  43
H15   2   -0.313244    0.230200   -0.459920    11.00000   -1.20000
AFIX   0
C16   1   -0.300636    0.140958   -0.459528    11.00000    0.06427    0.05883 =
         0.05305   -0.00437   -0.00782   -0.01151
AFIX 137
H16A  2   -0.304668    0.107300   -0.475733    11.00000   -1.50000
H16B  2   -0.230995    0.154348   -0.570809    11.00000   -1.50000
H16C  2   -0.416454    0.153521   -0.467259    11.00000   -1.50000
AFIX   0
HKLF 4 1  0.0000  1.0000  0.0000  0.0000  0.0000  1.0000  1.0000  0.0000  0.0000
REM  lh5720                 R =  New: Pna21
REM R1 =  0.0768 for    1928 Fo > 4sig(Fo)  and  0.1206 for all    2996 data
REM    186 parameters refined using      1 restraints
END
WGHT      0.1208      0.9507
REM Instructions for potential hydrogen bonds
HTAB O2 O3_$1
HTAB O2 O4_$1
HTAB O3 O1_$2
EQIV $3 x, y, z-1
HTAB C16 O3_$3
REM Highest difference peak  0.330,  deepest hole -0.299,  1-sigma level  0.074
Q1    1  -0.2167  0.2290 -0.2204  11.00000  0.05    0.33
Q2    1  -0.2541  0.2627 -0.3115  11.00000  0.05    0.32
Q3    1  -0.2475  0.3134 -0.2719  11.00000  0.05    0.31
Q4    1  -0.2354  0.2216 -0.2530  11.00000  0.05    0.29
Q5    1  -0.2515  0.2053 -0.3054  11.00000  0.05    0.29
Q6    1  -0.1605  0.2568 -0.0845  11.00000  0.05    0.27
Q7    1  -0.1463  0.3737 -0.1796  11.00000  0.05    0.27
Q8    1  -0.0978  0.1243  0.0832  11.00000  0.05    0.27
Q9    1  -0.1308  0.3425 -0.0350  11.00000  0.05    0.27
Q10   1  -0.2095  0.5209 -0.4174  11.00000  0.05    0.25
Q11   1  -0.2854  0.2907 -0.3759  11.00000  0.05    0.24
Q12   1  -0.2629  0.4877 -0.4572  11.00000  0.05    0.24
Q13   1  -0.1995  0.1128 -0.2625  11.00000  0.05    0.24
Q14   1  -0.3989  0.2699 -0.5886  11.00000  0.05    0.21
Q15   1  -0.2169  0.1813 -0.2476  11.00000  0.05    0.21
Q16   1  -0.3082  0.1790 -0.4226  11.00000  0.05    0.20
Q17   1  -0.4432  0.5422 -0.9378  11.00000  0.05    0.20
Q18   1  -0.0195  0.2574  0.2262  11.00000  0.05    0.20
Q19   1   0.0373  0.2803  0.0747  11.00000  0.05    0.20
Q20   1  -0.3850  0.3563 -0.6105  11.00000  0.05    0.20
;
_shelx_res_checksum     61084
_shelxl_version_number         .2013
data_New_Global_Publ_Block
_journal_date_recd_electronic     2014-07-11
_journal_date_accepted     2014-10-06
_journal_name_full     'Acta Crystallographica, Section E'
_journal_year     2014
_journal_volume     70
_journal_issue     11
_journal_page_first     o1158
_journal_page_last     o1159
_journal_paper_category     HO
_journal_paper_doi     10.1107/S1600536814021953
_journal_coeditor_code     LH5720
_publ_contact_author_name     'G. Usha'
_publ_contact_author_address
;
PG and Research Department of Physics
Queen Mary's College
Chennai-4
Tamilnadu
India
;
_publ_contact_author_email     'guqmc@yahoo.com'
_publ_contact_author_fax     ?
_publ_contact_author_phone     '9150761514'
_publ_section_title
;
Crystal strucutre of
(2<i>E</i>)-1-(4-hydroxy-3-methoxyphenyl)-3-(4-hydroxyphenyl)prop-2-en-1-one
;
loop_
    _publ_author_name
    _publ_author_address
    'Sathya, S.'
;
PG and Research Department of Physics
Queen Mary's College
Chennai-4
Tamilnadu
India
;
    'Reuben Jonathan, D.'
;
Department of Chemistry
Madras Christian College,
Chennai-59
India
;
    'Prathebha, K.'
;
PG and Research Department of Physics
Queen Mary's College
Chennai-4
Tamilnadu
India
;
    'Jovita, J.'
;
PG and Research Department of Physics
Queen Mary's College
Chennai-4
Tamilnadu
India
;
    'Usha, G.'
;
PG and Research Department of Physics
Queen Mary's College
Chennai-4
Tamilnadu
India
;
