# Supplementary material for: Crystal structure of (2E)-1-(4-hy­droxy-3-meth­oxy­phen­yl)-3-(4-hy­droxy­phen­yl)prop-2-en-1-one
Source: Acta Crystallogr Sect E Struct Rep Online. 2014 Oct 15;70(Pt 11):o1158–9. doi: 10.1107/S1600536814021953 (PMC4257319; doi:10.1107/S1600536814021953)
Supplement: Supplementary file 2 [file e-70-o1158-Isup2.hkl]

#
# h,k,l, Fc-squared, Fo-squared, sigma(Fo-squared) and status flag
#
data_I
_shelx_title ' I         P21nb        R =  New: Pna21'
_shelx_refln_list_code          4
_shelx_F_calc_maximum      167.10
_exptl_crystal_F_000       568.00
_reflns_d_resolution_high  0.7429
 
loop_
 _symmetry_equiv_pos_as_xyz
 'x, y, z'
 '-x, -y, z+1/2'
 '-x+1/2, y+1/2, z+1/2'
 'x+1/2, -y+1/2, z'
 
_cell_length_a     7.6860
_cell_length_b    28.3460
_cell_length_c     6.2970
_cell_angle_alpha  90.000
_cell_angle_beta   90.000
_cell_angle_gamma  90.000
 
_shelx_F_squared_multiplier     1.000
 
loop_
 _refln_index_h
 _refln_index_k
 _refln_index_l
 _refln_F_squared_calc
 _refln_F_squared_meas
 _refln_F_squared_sigma
 _refln_observed_status
   1   3  -8       17.32        8.72      6.81 o
   1   4  -8       12.51       -3.00      6.54 o
   1   5  -8        0.83       -3.00      5.99 o
   2   5  -8        6.17        6.27      7.08 o
   1   6  -8        3.52       -1.36      6.27 o
   2   6  -8        4.06       -1.36      6.81 o
   1   7  -8        0.67        6.54      6.81 o
   2   7  -8        1.94       -4.36      6.81 o
   0   8  -8       14.65       13.08      7.36 o
   1   8  -8        3.01       -5.72      6.27 o
   2   8  -8        2.51       -5.18      6.81 o
   1   9  -8        6.51       -1.09      6.81 o
   2   9  -8        1.98       -1.09      6.81 o
   0  10  -8        3.71       -4.36      6.81 o
   1  10  -8        2.03       -0.82      6.81 o
   2  10  -8        0.36       -4.63      6.81 o
   1  11  -8        1.76        2.18      7.36 o
   0  12  -8        2.80       -6.81      7.36 o
   0   1  -7       21.95       13.35      6.27 o
   1   1  -7       55.34       34.33      7.90 o
   1   2  -7        2.35       33.51      7.63 o
   0   3  -7       20.82       15.80      6.54 o
   1   3  -7       62.90       44.41      8.17 o
   2   3  -7        3.02        8.45      6.54 o
   2   4  -7        2.04       20.43      7.08 o
   0   5  -7       11.40        9.65      4.12 o
   1   5  -7       66.31       75.14      6.45 o
   2   5  -7       34.48       38.96      8.17 o
   3   5  -7       10.29       12.26      7.08 o
   1   6  -7       14.88       32.87      4.25 o
   2   6  -7       24.68       31.60      7.90 o
   3   6  -7       11.00       31.60      8.17 o
   0   7  -7        4.69        7.07      4.12 o
   1   7  -7       30.46       32.54      4.29 o
   2   7  -7       21.25       29.97      7.90 o
   3   7  -7       56.44       59.12     10.08 o
   1   8  -7        9.77       15.15      3.81 o
   2   8  -7       32.34       32.15      8.45 o
   3   8  -7       14.01       11.44      7.36 o
   4   8  -7        5.86        4.63      7.63 o
   0   9  -7        2.78        4.53      4.19 o
   1   9  -7       13.53       13.12      3.85 o
   2   9  -7        8.79        5.99      7.08 o
   3   9  -7       20.12        7.08      7.08 o
   4   9  -7        7.76       -3.54      7.08 o
   1  10  -7        3.51        3.83      4.89 o
   2  10  -7        4.64        4.15      5.00 o
   3  10  -7        5.25        5.99      7.08 o
   4  10  -7       10.80       -2.72      7.36 o
   0  11  -7       10.18        2.97      4.12 o
   1  11  -7        2.54       -0.54      4.72 o
   2  11  -7        8.39       11.97      5.49 o
   3  11  -7       20.29       17.98      7.90 o
   4  11  -7        8.41       11.99      7.90 o
   1  12  -7        1.73        4.90      5.00 o
   2  12  -7        3.10        2.86      5.20 o
   3  12  -7        0.46       -0.82      7.08 o
   4  12  -7       12.76       14.17      8.17 o
   0  13  -7        1.66        0.00      7.08 o
   1  13  -7       17.36       20.29      5.68 o
   2  13  -7       13.18       16.34      5.87 o
   3  13  -7        2.70       -6.81      6.81 o
   4  13  -7        3.36        6.54      7.90 o
   1  14  -7        1.27        6.27      5.29 o
   2  14  -7        1.71        3.40      5.47 o
   3  14  -7        3.18       -7.08      7.08 o
   4  14  -7        3.35       13.08      8.45 o
   0  15  -7        7.73       -3.00      6.81 o
   1  15  -7       12.58        9.08      5.49 o
   2  15  -7        7.76       11.18      5.87 o
   3  15  -7        0.09        3.81      7.90 o
   4  15  -7       19.86       18.53      8.72 o
   1  16  -7        6.34        4.00      5.29 o
   2  16  -7       14.32       24.77      6.32 o
   3  16  -7        1.56        4.09      8.17 o
   0  17  -7        1.50       11.71      7.63 o
   1  17  -7       10.73        6.74      5.66 o
   2  17  -7        8.79       13.35      6.26 o
   3  17  -7        2.19       -2.51      5.77 o
   1  18  -7        0.07       -2.04      5.39 o
   2  18  -7        4.75        8.04      5.93 o
   3  18  -7        0.77       -3.71      6.27 o
   0  19  -7        3.48        3.00      8.17 o
   1  19  -7        4.47        7.44      5.96 o
   2  19  -7       12.89       22.21      6.73 o
   1  20  -7        3.06       -2.27      5.68 o
   2  20  -7       10.84       15.26      8.99 o
   0  21  -7        3.03        4.36      8.72 o
   1  21  -7        3.40        4.88      6.16 o
   0   0  -6      464.88      335.09     25.34 o
   1   1  -6       30.19       22.69      2.99 o
   2   1  -6        6.97       19.07      7.08 o
   0   2  -6      103.80       83.97      6.54 o
   1   2  -6       29.99       31.51     11.31 o
   2   2  -6       39.56       41.14      8.17 o
   1   3  -6        3.55       30.55      3.95 o
   2   3  -6       18.71        6.81      6.54 o
   3   3  -6       15.02        0.27      6.27 o
   0   4  -6       35.20       74.46      5.96 o
   1   4  -6      126.80      145.88      5.99 o
   2   4  -6        5.31        6.16      3.15 o
   3   4  -6        7.23       17.71      4.18 o
   1   5  -6       75.88      156.61      9.24 o
   2   5  -6        6.98        7.88      3.28 o
   3   5  -6       69.46       67.83      5.96 o
   0   6  -6      172.10      159.94      9.15 o
   1   6  -6      223.11      228.43      8.73 o
   2   6  -6       18.12       24.27      7.07 o
   3   6  -6       45.80       55.45      6.95 o
   4   6  -6        8.22        8.72      7.08 o
   1   7  -6       43.59       94.92      5.43 o
   2   7  -6       20.32       33.64      4.27 o
   3   7  -6       37.63       28.05      4.91 o
   4   7  -6       24.39       23.43      7.90 o
   0   8  -6      209.34      174.82     12.67 o
   1   8  -6      145.51      136.57      6.04 o
   2   8  -6       32.95       40.02      4.45 o
   3   8  -6        8.69        9.32      4.90 o
   4   8  -6       52.18       47.95      9.53 o
   1   9  -6       45.42       52.11      3.83 o
   2   9  -6       28.80       31.91      4.41 o
   3   9  -6       13.55       14.00      3.89 o
   4   9  -6        1.53       -1.63      6.54 o
   5   9  -6        2.53       -6.81      6.81 o
   0  10  -6      112.79      103.05      7.27 o
   1  10  -6       12.98       14.49      2.81 o
   2  10  -6       13.16       19.29      3.92 o
   3  10  -6        2.10        0.50      3.43 o
   4  10  -6        7.81        2.72      6.81 o
   5  10  -6       15.81        3.27      7.63 o
   1  11  -6       14.67        8.99      2.79 o
   2  11  -6       51.69       56.96      5.12 o
   3  11  -6        5.44        4.83      5.31 o
   4  11  -6       14.53        0.54      7.08 o
   5  11  -6        8.52       -1.36      7.08 o
   0  12  -6       22.47       14.17      4.08 o
   1  12  -6       18.17       12.00      2.94 o
   2  12  -6       30.71       32.70      4.42 o
   3  12  -6       19.46       18.80      5.78 o
   4  12  -6       17.74       17.16      8.17 o
   5  12  -6        2.77       -6.27      6.81 o
   1  13  -6        4.17        1.51      2.73 o
   2  13  -6       19.19       15.85      4.00 o
   3  13  -6        8.87       13.03      5.66 o
   4  13  -6       29.95       22.07      8.45 o
   5  13  -6        1.21       -6.81      6.81 o
   0  14  -6       14.85        7.84      4.12 o
   1  14  -6        0.88       -2.58      2.58 o
   2  14  -6        8.88        9.04      4.29 o
   3  14  -6       33.50       32.36     14.85 o
   4  14  -6       10.99       11.44      8.17 o
   5  14  -6        8.21        5.45      7.63 o
   6  14  -6        0.19        2.72      8.17 o
   1  15  -6       10.20        3.26      2.87 o
   2  15  -6       16.72       25.36      6.16 o
   3  15  -6        2.81        9.51      5.62 o
   4  15  -6       26.06       40.48      8.04 o
   5  15  -6       11.09        5.72      7.63 o
   6  15  -6       24.88       32.15      9.81 o
   0  16  -6       51.46       44.29      5.74 o
   1  16  -6        6.76        8.08      2.99 o
   2  16  -6       39.81       35.32      6.73 o
   3  16  -6       45.36       49.95      7.37 o
   4  16  -6       26.44       42.61     12.80 o
   5  16  -6        9.09        3.27      7.63 o
   1  17  -6       13.46       24.06      5.16 o
   2  17  -6       14.82        7.86      5.74 o
   3  17  -6        3.11       15.77      6.05 o
   4  17  -6        2.88       12.80      6.40 o
   5  17  -6        2.73        2.18      7.36 o
   0  18  -6       12.69       14.71      4.58 o
   1  18  -6       65.85       53.68      5.35 o
   2  18  -6        2.33        3.79      5.66 o
   3  18  -6       20.53       16.61      6.24 o
   4  18  -6       22.28       25.10      8.04 o
   5  18  -6        0.40        1.09      7.36 o
   1  19  -6       20.08       17.57      4.23 o
   2  19  -6        1.16        6.76      5.55 o
   3  19  -6       41.32       36.69      7.13 o
   4  19  -6       37.21       45.61      7.71 o
   5  19  -6        0.93       -1.63      7.90 o
   0  20  -6       10.42       11.71      8.17 o
   1  20  -6        2.55        0.18      5.11 o
   2  20  -6       11.31       11.34      6.40 o
   3  20  -6        2.86        7.99      5.96 o
   4  20  -6        1.73        8.47      6.40 o
   1  21  -6        0.74       -4.51      5.00 o
   2  21  -6        5.26       -0.80      5.62 o
   3  21  -6        4.99       10.16      6.35 o
   4  21  -6       10.71       14.98      6.67 o
   0  22  -6        0.60       -5.45      7.63 o
   1  22  -6        1.54       -1.94      6.54 o
   2  22  -6        5.35       11.26      6.24 o
   3  22  -6        8.25       16.29      6.68 o
   4  22  -6        7.99        9.14      6.74 o
   1  23  -6        3.17       -5.68      5.68 o
   2  23  -6       21.01       32.25      7.37 o
   3  23  -6       10.09       12.29      6.54 o
   0  24  -6       11.97       12.26      9.53 o
   1  24  -6        6.72       -2.53      5.96 o
   2  24  -6        3.97        2.41      6.15 o
   3  24  -6        0.87       -0.69      6.28 o
   1  25  -6        1.28       -5.85      5.85 o
   2  25  -6        6.89        0.43      6.15 o
   0  26  -6        3.89        3.81      9.26 o
   1  26  -6        6.41        5.90      6.64 o
   2   0  -5      211.60      213.80     29.15 o
   0   1  -5       26.78       19.43      2.83 o
   1   1  -5       27.95       29.02      2.43 o
   2   1  -5      124.36      161.70     32.28 o
   1   2  -5        5.76       52.71      5.31 o
   2   2  -5       28.89       37.18      5.69 o
   3   2  -5      128.89      118.78     12.26 o
   0   3  -5      155.44      123.76     15.24 o
   1   3  -5      191.94      184.16      7.71 o
   2   3  -5       20.31       61.99      5.27 o
   3   3  -5       73.52      101.78      8.51 o
   1   4  -5       86.76       85.12      4.68 o
   2   4  -5       95.80      129.10      6.62 o
   3   4  -5      176.48      179.97      8.68 o
   4   4  -5       83.19       67.83      7.36 o
   0   5  -5       53.86       50.55      4.53 o
   1   5  -5       22.34       24.50      2.79 o
   2   5  -5      164.91      228.17     10.34 o
   3   5  -5      116.76      142.85      8.96 o
   4   5  -5       21.44       18.48      4.18 o
   1   6  -5       46.50      123.14      9.81 o
   2   6  -5      396.91      333.12     12.18 o
   3   6  -5      159.34      191.18      9.04 o
   4   6  -5       29.28       33.20      4.84 o
   5   6  -5       60.54       65.11      7.36 o
   0   7  -5      137.48      121.64      7.22 o
   1   7  -5      429.93      364.38     11.47 o
   2   7  -5      137.99      147.98      7.41 o
   3   7  -5      209.73      193.16      9.36 o
   4   7  -5       24.52       20.01      4.25 o
   5   7  -5       18.23       34.87      6.27 o
   1   8  -5       93.73      108.67      4.44 o
   2   8  -5       60.67       66.84      5.60 o
   3   8  -5       24.17       26.32      3.80 o
   4   8  -5        7.61        4.52      3.35 o
   5   8  -5       33.99       27.01      5.04 o
   0   9  -5       73.73       66.80      5.17 o
   1   9  -5      151.43      125.54      5.58 o
   2   9  -5       53.67       80.13      6.53 o
   3   9  -5       21.14       20.61      4.09 o
   4   9  -5       11.81       11.51      3.49 o
   5   9  -5        2.82        6.98      4.19 o
   1  10  -5       25.66       23.85      2.52 o
   2  10  -5      120.07      122.66      5.82 o
   3  10  -5        8.95       11.42      3.34 o
   4  10  -5       14.60        9.03      4.87 o
   5  10  -5       21.42       19.39      4.80 o
   0  11  -5      143.71      105.81      7.07 o
   1  11  -5        7.23        0.76      2.10 o
   2  11  -5        1.86        9.41      2.52 o
   3  11  -5       47.78       41.04      4.46 o
   4  11  -5        3.69        4.94      3.39 o
   5  11  -5       14.40       12.26      7.08 o
   1  12  -5        6.00       -2.97      4.80 o
   2  12  -5       81.15       73.45      4.25 o
   3  12  -5       32.15       31.20      4.26 o
   4  12  -5       12.44        8.80      4.09 o
   5  12  -5        8.74        3.27      6.27 o
   6  12  -5        3.85       -2.45      6.81 o
   0  13  -5      223.04      179.06     10.34 o
   1  13  -5        9.40        1.15      2.59 o
   2  13  -5       10.31        9.43      2.74 o
   3  13  -5        8.24        7.93      3.55 o
   4  13  -5       14.62       18.08      3.91 o
   5  13  -5        1.17        4.38      4.77 o
   6  13  -5        6.96       -1.09      6.81 o
   1  14  -5       41.28       39.13      3.69 o
   2  14  -5       35.15       38.17      3.66 o
   3  14  -5       16.83       12.27      4.23 o
   4  14  -5        0.20       -0.05      3.74 o
   5  14  -5        7.23       11.68      6.67 o
   6  14  -5        4.92        3.81      6.81 o
   0  15  -5      238.71      216.96     12.30 o
   1  15  -5      137.92      125.87      5.97 o
   2  15  -5       65.88       63.57      4.30 o
   3  15  -5        9.66       12.59      3.78 o
   4  15  -5        7.89        5.75      6.13 o
   5  15  -5       23.68       22.74      5.82 o
   6  15  -5       14.63       15.53      7.36 o
   1  16  -5       44.46       49.62      4.13 o
   2  16  -5        2.36        7.36      2.86 o
   3  16  -5       46.89       53.08      5.16 o
   4  16  -5        1.10        3.30      5.30 o
   5  16  -5       13.37       20.98      5.96 o
   6  16  -5        7.92       10.08      7.08 o
   0  17  -5      407.44      355.18     18.37 o
   1  17  -5      141.16      125.40      6.13 o
   2  17  -5       66.99       65.38      4.46 o
   3  17  -5       24.04       29.62      4.60 o
   4  17  -5        4.05        3.60      5.30 o
   5  17  -5       13.24       25.28      6.35 o
   6  17  -5       16.38       18.25      7.63 o
   1  18  -5       26.07       26.44      3.53 o
   2  18  -5        5.54        5.40      2.94 o
   3  18  -5       26.23       22.14      6.28 o
   4  18  -5       12.05       11.80      7.90 o
   5  18  -5       20.17       19.84      6.28 o
   6  18  -5       11.77       13.89      7.36 o
   0  19  -5       48.37       51.15      6.00 o
   1  19  -5       38.59       34.20      3.89 o
   2  19  -5       48.79       58.30      4.51 o
   3  19  -5        8.76       10.55      6.27 o
   4  19  -5       14.55       13.07      5.82 o
   5  19  -5        2.52        2.18      5.44 o
   6  19  -5       23.88       26.70      8.17 o
   1  20  -5        5.21       13.44      3.85 o
   2  20  -5       98.39       89.88      7.31 o
   3  20  -5        7.91        5.92      5.43 o
   4  20  -5       26.75       23.84      6.41 o
   5  20  -5        4.25        3.26      7.76 o
   6  20  -5       10.79       20.10     15.12 o
   0  21  -5       26.99       27.14      5.23 o
   1  21  -5       64.04       60.82      4.71 o
   2  21  -5        8.35       10.86      4.08 o
   3  21  -5        7.99       12.72      5.89 o
   4  21  -5       13.98       10.46      5.94 o
   5  21  -5       11.00       14.38      6.40 o
   6  21  -5        0.90       -3.58      9.81 o
   1  22  -5       13.14       21.51      4.31 o
   2  22  -5        8.86       13.14      4.21 o
   3  22  -5        4.17        5.23      5.49 o
   4  22  -5       17.28       30.23      7.07 o
   5  22  -5       12.74       13.42      6.74 o
   0  23  -5       10.19        5.18      8.17 o
   1  23  -5       24.36       21.65      4.64 o
   2  23  -5        6.29        4.74      4.05 o
   3  23  -5        2.09        0.18      6.95 o
   4  23  -5        6.57       14.18      6.45 o
   5  23  -5        0.93        3.42      6.14 o
   1  24  -5        1.03        5.21      5.38 o
   2  24  -5        4.17        0.02      5.43 o
   3  24  -5        3.89        0.08      5.82 o
   4  24  -5        8.14        5.06      6.20 o
   5  24  -5        0.85        6.52      6.30 o
   0  25  -5        5.14        2.72      7.90 o
   1  25  -5        7.82       13.38      6.13 o
   2  25  -5        3.52        0.86      5.93 o
   3  25  -5        1.50        3.04      5.82 o
   4  25  -5        5.03        9.20      6.20 o
   1  26  -5        1.05        0.46      5.85 o
   2  26  -5        0.47       -3.21      5.76 o
   3  26  -5       11.76       10.61      6.27 o
   4  26  -5        5.04        0.52      6.14 o
   0  27  -5       17.00       28.60     10.35 o
   1  27  -5       15.91       28.26      7.25 o
   2  27  -5        0.97        3.32      6.22 o
   3  27  -5        0.37        4.03      8.72 o
   1  28  -5        1.43        6.14      6.21 o
   2  28  -5        1.80       11.15      8.04 o
   3  28  -5        3.39        3.35      6.34 o
   0  29  -5       31.08       54.49     12.53 o
   1  29  -5        0.62        0.00      6.16 o
   2  29  -5       17.20       29.46     10.62 o
   1  30  -5        0.26        1.01      6.45 o
   0   0  -4      146.15      159.30     12.26 o
   2   0  -4      140.17      168.44     16.35 o
   1   1  -4       27.12       71.38      5.72 o
   2   1  -4      110.62      151.55      5.14 o
   3   1  -4       41.02       82.46      9.87 o
   0   2  -4       62.12       59.57      3.47 o
   1   2  -4      422.55      339.86     13.57 o
   2   2  -4      124.49      147.06      6.73 o
   3   2  -4      158.10      171.06      7.96 o
   2   3  -4      391.14      395.98     19.11 o
   3   3  -4       82.16       81.37      7.22 o
   4   3  -4      105.24      120.96     10.08 o
   0   4  -4      806.95      641.54     67.56 o
   1   4  -4      608.07      526.92     17.77 o
   2   4  -4       98.51      121.65      5.01 o
   3   4  -4      112.17      110.44      6.86 o
   4   4  -4       76.49      118.82      7.59 o
   1   5  -4       95.21       95.89      3.41 o
   2   5  -4       51.81       58.89      3.71 o
   3   5  -4      156.82      154.35      8.83 o
   4   5  -4       99.15      162.84     14.79 o
   5   5  -4      119.29      137.58     11.17 o
   0   6  -4      229.07      197.21      8.22 o
   1   6  -4       63.62       78.84      3.22 o
   2   6  -4       48.07       52.72      2.44 o
   3   6  -4      301.44      271.81      8.62 o
   4   6  -4      434.62      394.98     19.20 o
   5   6  -4      218.55      224.48     15.53 o
   1   7  -4      132.72      151.09      4.99 o
   2   7  -4        5.62        8.88      1.88 o
   3   7  -4      166.88      185.51      6.87 o
   4   7  -4      227.12      228.07     10.53 o
   5   7  -4      112.19      115.35      7.64 o
   6   7  -4       68.03       61.84      7.36 o
   0   8  -4      112.86       86.09      4.55 o
   1   8  -4      304.89      267.63      7.96 o
   2   8  -4      178.61      158.84      5.85 o
   3   8  -4      257.96      215.44      8.07 o
   4   8  -4      164.54      180.17      8.65 o
   5   8  -4       31.48       45.45      5.21 o
   6   8  -4        6.70        9.26      5.45 o
   1   9  -4       69.02       60.11      2.76 o
   2   9  -4       18.13       16.27      1.99 o
   3   9  -4       33.97       37.05      5.18 o
   4   9  -4       65.64       69.20      4.92 o
   5   9  -4       33.97       34.91      4.18 o
   6   9  -4       63.16       70.29      8.45 o
   0  10  -4      245.31      201.02      8.63 o
   1  10  -4        0.01       -1.38      1.38 o
   2  10  -4       34.49       40.56      3.29 o
   3  10  -4      228.40      190.06      7.37 o
   4  10  -4       79.21       80.71      5.20 o
   5  10  -4       22.73       23.27      3.77 o
   6  10  -4       12.23       16.89      5.45 o
   1  11  -4        6.66        4.12      1.65 o
   2  11  -4       68.99       63.19      3.21 o
   3  11  -4        3.90        2.61      2.17 o
   4  11  -4       18.83       23.73      3.80 o
   5  11  -4       77.70       77.46      7.11 o
   6  11  -4        0.70        0.00      4.90 o
   0  12  -4      261.59      219.41     10.89 o
   1  12  -4       35.43       30.25      2.35 o
   2  12  -4       60.69       53.51      3.17 o
   3  12  -4       31.97       23.48      3.83 o
   4  12  -4       96.07       97.78      5.81 o
   5  12  -4        3.21        6.50      3.23 o
   6  12  -4        6.13        5.37      4.73 o
   1  13  -4       10.22        8.49      2.17 o
   2  13  -4      129.30      108.56      4.62 o
   3  13  -4       15.49       11.07      2.77 o
   4  13  -4       30.65       38.37      4.38 o
   5  13  -4       22.75       26.33      5.56 o
   6  13  -4        2.48       -0.70      3.23 o
   0  14  -4      358.39      321.90     13.38 o
   1  14  -4      168.09      155.29      5.86 o
   2  14  -4       62.66       65.30      3.74 o
   3  14  -4       49.62       48.72      3.87 o
   4  14  -4       20.78       15.22      3.73 o
   5  14  -4        1.38       -1.17      4.32 o
   6  14  -4       18.79        7.63      9.53 o
   1  15  -4       51.71       69.64      7.51 o
   2  15  -4       52.69       58.11      3.63 o
   3  15  -4        1.88       -0.87      2.73 o
   4  15  -4       10.15       10.35      3.54 o
   5  15  -4        8.60        6.41      4.98 o
   6  15  -4       11.76        9.02      5.09 o
   0  16  -4      223.64      205.36     11.85 o
   1  16  -4      426.56      360.23     13.03 o
   2  16  -4      183.83      184.50      6.79 o
   3  16  -4      108.85      112.70      6.27 o
   4  16  -4       34.27       25.99      4.22 o
   5  16  -4        1.77       -2.49      3.48 o
   6  16  -4        5.73        4.13      7.76 o
   1  17  -4       44.33       49.90      3.96 o
   2  17  -4      310.51      280.37     10.56 o
   3  17  -4       52.03       46.39      4.09 o
   4  17  -4       70.24       66.96      5.64 o
   5  17  -4        0.15       -0.50      3.35 o
   6  17  -4        3.88        3.26      6.13 o
   0  18  -4       65.92       67.74      6.41 o
   1  18  -4       16.37        5.84      2.96 o
   2  18  -4       14.24       19.52      3.28 o
   3  18  -4       19.07        9.02      3.03 o
   4  18  -4       16.54       18.52      3.96 o
   5  18  -4        5.30       10.88      5.37 o
   6  18  -4        3.86        4.69      5.03 o
   7  18  -4       11.45        3.81      7.08 o
   1  19  -4       41.90       45.87      3.96 o
   2  19  -4       73.51       67.15      4.48 o
   3  19  -4      106.52       89.07      5.14 o
   4  19  -4       41.27       39.03      4.64 o
   5  19  -4        9.40       13.48      5.74 o
   6  19  -4        4.63        5.99      5.44 o
   7  19  -4        0.19       -6.13      6.13 o
   0  20  -4      306.87      258.91     14.26 o
   1  20  -4       56.26       64.88      4.57 o
   2  20  -4      116.46      103.19      5.49 o
   3  20  -4       22.22       20.44      3.48 o
   4  20  -4       17.82       20.70      4.20 o
   5  20  -4       24.63       23.22     10.08 o
   6  20  -4        7.10        5.11      5.39 o
   7  20  -4        1.38       -0.75      5.69 o
   1  21  -4      136.94      134.04      6.33 o
   2  21  -4       50.51       55.89      4.47 o
   3  21  -4       66.79       66.79      4.74 o
   4  21  -4       15.56        7.83      5.49 o
   5  21  -4       30.20       43.50     10.35 o
   6  21  -4        5.07        8.39     12.80 o
   7  21  -4       13.04       16.19     13.62 o
   0  22  -4      144.55      153.44      9.95 o
   1  22  -4       21.92       25.64      3.75 o
   2  22  -4       56.43       62.99      4.68 o
   3  22  -4        3.50        0.46      3.02 o
   4  22  -4        9.81        6.68      9.26 o
   5  22  -4       37.58       35.79     10.76 o
   6  22  -4       20.81       18.01      7.08 o
   1  23  -4        4.39        6.44      3.12 o
   2  23  -4        0.03       -1.04      2.99 o
   3  23  -4        2.38        1.70      4.04 o
   4  23  -4        0.58       -1.28      6.81 o
   5  23  -4       16.59       25.37      6.50 o
   6  23  -4       35.80       40.17     16.62 o
   0  24  -4       28.51       20.20      5.30 o
   1  24  -4       42.18       41.92      4.24 o
   2  24  -4        8.29        7.82      4.11 o
   3  24  -4        1.45       -3.80      3.80 o
   4  24  -4        3.66        1.80      5.99 o
   5  24  -4        4.07        7.34      6.81 o
   6  24  -4       14.68       20.48      9.81 o
   1  25  -4        2.86        1.70      3.77 o
   2  25  -4        1.71       -3.73      3.73 o
   3  25  -4        9.06        6.00      4.49 o
   4  25  -4       13.00       21.11      6.50 o
   5  25  -4       13.76       17.17      6.45 o
   6  25  -4        3.97        3.44      6.10 o
   0  26  -4       37.02       45.50     10.08 o
   1  26  -4        2.73        6.42      5.43 o
   2  26  -4        2.20        1.84      5.29 o
   3  26  -4        0.08        5.32      5.49 o
   4  26  -4        7.26        8.57      5.80 o
   5  26  -4        1.03        0.00      5.78 o
   1  27  -4        9.59        6.40      5.66 o
   2  27  -4       28.19       33.35      7.07 o
   3  27  -4        8.99        5.49      6.95 o
   4  27  -4       17.36       31.43      7.25 o
   5  27  -4        5.17       -1.88      6.05 o
   0  28  -4        1.43        0.82      7.90 o
   1  28  -4       13.84       19.56      6.32 o
   2  28  -4        2.72        8.88      5.82 o
   3  28  -4        3.94        7.69      6.05 o
   4  28  -4        0.43        7.84      6.10 o
   5  28  -4        0.85        3.02      6.30 o
   1  29  -4        0.83        0.73      5.74 o
   2  29  -4        2.14       -1.00      6.13 o
   3  29  -4        0.88        7.78      6.14 o
   4  29  -4        6.45       11.21      6.50 o
   0  30  -4       30.78       42.77     11.17 o
   1  30  -4       10.95       26.74      7.10 o
   2  30  -4       11.62       23.01      7.20 o
   3  30  -4        1.71        9.65      6.54 o
   4  30  -4        5.81       10.18      6.50 o
   1  31  -4        1.13       -1.57      6.08 o
   2  31  -4        0.84       -1.56      6.08 o
   3  31  -4        3.76        1.79      6.40 o
   0  32  -4       10.18       10.90      9.26 o
   1  32  -4        1.65       12.44      6.67 o
   2  32  -4        5.87       19.95      7.39 o
   1  33  -4        3.42        4.03      6.59 o
   2   0  -3      905.49      988.84     43.32 o
   0   1  -3     2038.21     1848.99    116.87 o
   1   1  -3      212.82      246.97     10.31 o
   2   1  -3       78.67       95.94      7.33 o
   3   1  -3      224.64      253.89     19.21 o
   4   1  -3       11.39       50.99      7.36 o
   1   2  -3      134.46      218.17     14.20 o
   2   2  -3       84.39      113.60      8.17 o
   3   2  -3       91.90      112.32      6.74 o
   4   2  -3      171.33      185.01      9.73 o
   0   3  -3      646.55      842.98     31.62 o
   1   3  -3     1271.91     1391.46     44.02 o
   2   3  -3      119.88      131.87      5.03 o
   3   3  -3      319.27      360.37     16.04 o
   4   3  -3       77.51       99.21      6.28 o
   1   4  -3     1270.72     1185.98     31.37 o
   2   4  -3      139.78      151.94      5.00 o
   3   4  -3      806.46      738.45     33.78 o
   4   4  -3       91.29      107.55      6.75 o
   5   4  -3       97.34       99.98      8.45 o
   0   5  -3      338.06      318.14     12.18 o
   1   5  -3      547.53      516.14     14.10 o
   2   5  -3       20.62       27.88      2.31 o
   3   5  -3      110.13      141.92      6.73 o
   4   5  -3       13.25       21.79      4.36 o
   5   5  -3      223.58      242.51     26.29 o
   1   6  -3       50.45       58.28      3.84 o
   2   6  -3      134.61      108.02      3.53 o
   3   6  -3       89.51       97.21      4.47 o
   4   6  -3       45.28       48.36      3.68 o
   5   6  -3      491.28      439.42     28.06 o
   6   6  -3      146.79      148.89      9.13 o
   0   7  -3      120.86       95.36      4.55 o
   1   7  -3      551.03      471.88     12.76 o
   2   7  -3       36.79       41.29      2.35 o
   3   7  -3       27.09       25.87      1.85 o
   4   7  -3       48.80       46.45      3.13 o
   5   7  -3      371.68      366.78     18.80 o
   6   7  -3      183.41      168.08     11.03 o
   1   8  -3      214.18      195.19      6.29 o
   2   8  -3      155.69      135.70      4.44 o
   3   8  -3       50.06       49.88      2.33 o
   4   8  -3        3.69        2.67      1.78 o
   5   8  -3      115.29      128.90      6.77 o
   6   8  -3       51.89       71.80      6.08 o
   0   9  -3      441.80      396.15     17.93 o
   1   9  -3      699.05      658.98     18.21 o
   2   9  -3      121.86      144.95      6.54 o
   3   9  -3       98.58       98.76      3.50 o
   4   9  -3       40.20       48.35      5.62 o
   5   9  -3      185.29      173.71      8.09 o
   6   9  -3        0.32        3.92      3.63 o
   7   9  -3        5.83        9.26      5.18 o
   1  10  -3      129.38      112.43      3.92 o
   2  10  -3      845.78      728.08     21.70 o
   3  10  -3       40.23       43.25      2.32 o
   4  10  -3       27.13       26.93      4.29 o
   5  10  -3       22.21       27.58      3.61 o
   6  10  -3      114.99      101.63      8.58 o
   7  10  -3       32.42       31.33      6.54 o
   0  11  -3      263.27      232.51      9.78 o
   1  11  -3       40.02       41.61      2.19 o
   2  11  -3       24.15       30.38      2.09 o
   3  11  -3        3.27        4.97      1.76 o
   4  11  -3       19.36       23.54      3.49 o
   5  11  -3        6.26        6.43      3.08 o
   6  11  -3       19.62       24.18      4.69 o
   7  11  -3       27.65       30.41      5.23 o
   1  12  -3       51.73       51.47      2.47 o
   2  12  -3      208.39      185.03      5.80 o
   3  12  -3       43.14       53.75      4.07 o
   4  12  -3       39.52       39.55      4.57 o
   5  12  -3      107.18       93.88      7.42 o
   6  12  -3        7.39        7.61      3.23 o
   7  12  -3        1.74        4.54      4.23 o
   0  13  -3      397.99      320.52     13.22 o
   1  13  -3       30.13       32.75      2.23 o
   2  13  -3      151.29      150.07      4.91 o
   3  13  -3      106.39       95.00      5.55 o
   4  13  -3      214.06      194.92      9.09 o
   5  13  -3        7.73        5.00      3.10 o
   6  13  -3        0.37       -2.88      2.88 o
   7  13  -3        0.32       -4.08      4.08 o
   1  14  -3        3.86        6.52      1.65 o
   2  14  -3       21.78       31.39      2.35 o
   3  14  -3       32.60       43.41      5.05 o
   4  14  -3       60.96       66.95      5.07 o
   5  14  -3        3.98        1.52      3.02 o
   6  14  -3        4.93        4.25      3.18 o
   7  14  -3       12.21        9.77      4.74 o
   0  15  -3        3.75        0.97      3.82 o
   1  15  -3      189.10      185.36      5.85 o
   2  15  -3      268.00      261.43      8.52 o
   3  15  -3      339.05      315.36     11.54 o
   4  15  -3      236.93      225.98     10.45 o
   5  15  -3       51.89       53.13      4.75 o
   6  15  -3        4.41        0.44      3.01 o
   7  15  -3        3.49       -4.03      4.03 o
   1  16  -3      106.77      107.80      4.19 o
   2  16  -3       84.20       90.89      4.28 o
   3  16  -3      613.00      529.65     18.73 o
   4  16  -3      143.78      153.77      8.00 o
   5  16  -3      105.31       89.25      5.67 o
   6  16  -3       20.41       19.50      3.84 o
   7  16  -3        3.32       -4.55      5.58 o
   0  17  -3       20.26       19.85      3.22 o
   1  17  -3       39.93       47.96      3.17 o
   2  17  -3       24.02       24.80      2.87 o
   3  17  -3       66.23       78.27      4.63 o
   4  17  -3      129.13      111.37      6.53 o
   5  17  -3       16.07       22.30      3.88 o
   6  17  -3       19.14       11.76      3.59 o
   7  17  -3        5.86       19.89      9.26 o
   1  18  -3       64.71       75.50      3.90 o
   2  18  -3       51.06       52.81      4.24 o
   3  18  -3       47.06       39.55      3.66 o
   4  18  -3       62.09       67.02      5.46 o
   5  18  -3       68.25       64.72      5.40 o
   6  18  -3        9.40        4.50      3.36 o
   7  18  -3       10.91       -1.91      8.72 o
   8  18  -3        0.96        4.63      9.53 o
   0  19  -3       34.37       39.96      5.50 o
   1  19  -3      372.39      385.67     13.79 o
   2  19  -3      101.29       85.50      7.50 o
   3  19  -3       15.37        9.84      2.85 o
   4  19  -3       55.59       56.31      5.13 o
   5  19  -3       55.72       47.34      4.83 o
   6  19  -3        6.30        1.93      3.51 o
   7  19  -3        7.95        0.43      5.14 o
   8  19  -3        6.56        8.17      9.81 o
   1  20  -3      103.21      102.30      5.62 o
   2  20  -3      115.35      116.01      6.92 o
   3  20  -3       62.39       62.47      7.36 o
   4  20  -3        0.94       -1.86      3.07 o
   5  20  -3       17.29        9.55      3.57 o
   6  20  -3        6.74        2.51      4.83 o
   7  20  -3        1.84       -2.15      5.58 o
   8  20  -3        6.92        4.90      9.81 o
   0  21  -3      370.88      349.41     17.45 o
   1  21  -3      206.71      194.57      8.06 o
   2  21  -3      226.81      205.50      9.96 o
   3  21  -3      150.02      153.36      8.00 o
   4  21  -3       40.05       42.64      4.83 o
   5  21  -3        1.61        0.50      3.38 o
   6  21  -3        0.48       -0.97      4.78 o
   7  21  -3        0.28        0.40      5.14 o
   1  22  -3        1.64       -2.78      2.78 o
   2  22  -3       27.23       31.62      4.21 o
   3  22  -3       86.12       90.70      6.00 o
   4  22  -3       27.53       38.86      4.68 o
   5  22  -3       27.17       31.69      4.58 o
   6  22  -3       26.58       18.57      6.81 o
   7  22  -3        3.21       17.44     10.35 o
   0  23  -3      120.15      138.22      8.71 o
   1  23  -3       15.31       15.09      3.44 o
   2  23  -3        6.41        3.86      3.40 o
   3  23  -3      119.76      113.61      6.89 o
   4  23  -3       97.00       98.28      6.32 o
   5  23  -3       60.08       54.82      7.45 o
   6  23  -3       21.23       28.26      6.67 o
   7  23  -3        9.25       22.07     11.17 o
   1  24  -3        0.81       -0.85      3.04 o
   2  24  -3        0.28       -3.16      3.16 o
   3  24  -3       35.48       47.29      5.00 o
   4  24  -3       53.00       62.45      5.52 o
   5  24  -3       49.06       61.22      7.70 o
   6  24  -3        3.00        3.50      5.32 o
   7  24  -3       18.30       23.43     11.44 o
   0  25  -3        5.56       -3.03      5.18 o
   1  25  -3       35.65       38.22      4.19 o
   2  25  -3       35.24       36.91      4.83 o
   3  25  -3       25.50       29.09      4.54 o
   4  25  -3        3.71        6.46      5.34 o
   5  25  -3       14.93       16.28      6.40 o
   6  25  -3        5.59        7.00      5.78 o
   1  26  -3        6.13        1.48      4.25 o
   2  26  -3       21.60       30.64      4.57 o
   3  26  -3        2.60        5.45      4.89 o
   4  26  -3       17.09       20.54      6.00 o
   5  26  -3        7.84       10.33      5.64 o
   6  26  -3        3.96        4.04      8.31 o
   0  27  -3       47.83       45.50      6.28 o
   1  27  -3       34.83       35.29      5.94 o
   2  27  -3       25.77       28.52      6.08 o
   3  27  -3        0.81       -0.77      4.91 o
   4  27  -3        9.77       11.40      5.64 o
   5  27  -3        0.05       -5.19      5.19 o
   6  27  -3        8.76       15.26     11.44 o
   1  28  -3        1.56       -3.73      4.50 o
   2  28  -3        6.89       11.55      5.50 o
   3  28  -3       19.72       20.59      6.00 o
   4  28  -3        4.40       11.93      5.82 o
   5  28  -3       10.14       18.84      6.45 o
   0  29  -3       13.09       14.71      7.90 o
   1  29  -3        1.32        8.48      5.27 o
   2  29  -3        2.21        5.45      5.29 o
   3  29  -3       34.92       48.59      9.81 o
   4  29  -3        6.29        9.80      8.45 o
   5  29  -3        3.23        3.02      5.94 o
   1  30  -3        3.26        2.26      5.30 o
   2  30  -3        9.40        9.53      8.31 o
   3  30  -3        9.21        7.81      5.80 o
   4  30  -3        3.81       10.99      6.25 o
   5  30  -3        0.84       -1.43      5.69 o
   0  31  -3       21.77       37.59     10.08 o
   1  31  -3        5.26       11.88      6.13 o
   2  31  -3       37.42       64.65     10.08 o
   3  31  -3       11.56       33.58      7.25 o
   4  31  -3        5.86       15.13      7.63 o
   1  32  -3        2.53        7.78      6.13 o
   2  32  -3        4.73       11.76      6.28 o
   3  32  -3        0.08        2.63      6.14 o
   4  32  -3        0.91        6.59      6.35 o
   0  33  -3       11.61       29.42     10.62 o
   1  33  -3        2.79        7.99      6.08 o
   2  33  -3        0.02       -3.97      5.88 o
   3  33  -3        0.30       -1.86      6.20 o
   1  34  -3        8.53       20.40      7.06 o
   2  34  -3        0.29        2.22      8.85 o
   0  35  -3       18.42       35.69     11.44 o
   1  35  -3        3.59        9.54     10.49 o
   0   0  -2     8165.73     7191.06    887.02 o
   2   0  -2     1175.06     1143.06     43.80 o
   4   0  -2     2176.04     3159.34    210.04 o
   1   1  -2     1183.80     1083.16     39.09 o
   2   1  -2      225.17      284.30     26.15 o
   3   1  -2     1404.03     1473.83    106.08 o
   4   1  -2     2202.92     2933.45    236.33 o
   6   1  -2      299.99      305.39     23.16 o
   0   2  -2      103.99       86.02      6.37 o
   1   2  -2      145.17      171.11      6.82 o
   2   2  -2     2206.12     1949.29     88.85 o
   3   2  -2     1152.69     1407.74     69.82 o
   4   2  -2     1763.37     2077.44     96.34 o
   5   2  -2       55.53       64.84      6.54 o
   6   2  -2       88.85      116.60     10.35 o
   1   3  -2      937.43      796.60     34.17 o
   2   3  -2     2325.10     2025.91     65.60 o
   3   3  -2     1110.95     1315.06     59.84 o
   4   3  -2      176.94      427.98     30.78 o
   5   3  -2      266.02      329.91     22.07 o
   0   4  -2     1688.13     1520.28     76.57 o
   1   4  -2      562.57      519.63     17.44 o
   2   4  -2      129.37      181.23      8.94 o
   3   4  -2      377.30      490.60     20.57 o
   5   4  -2       69.96       92.63      7.63 o
   1   5  -2      962.05      840.10     29.72 o
   2   5  -2      385.72      368.12     11.55 o
   3   5  -2      316.82      320.68     10.83 o
   4   5  -2        0.84       10.50      2.73 o
   5   5  -2      159.28      150.45      8.30 o
   6   5  -2       50.03       49.58      7.36 o
   7   5  -2       11.89       -0.54      4.36 o
   0   6  -2     1106.14      938.42     34.37 o
   1   6  -2       79.25       65.36      3.81 o
   2   6  -2      560.59      544.01     18.10 o
   3   6  -2       52.25       49.55      4.65 o
   4   6  -2      141.90      122.11      5.17 o
   5   6  -2        8.47       21.52      3.33 o
   6   6  -2       22.41       28.09      3.98 o
   7   6  -2       45.19       49.31      8.17 o
   1   7  -2       28.31       26.17      1.60 o
   2   7  -2      122.96      107.86      4.17 o
   3   7  -2       23.39       25.88      1.83 o
   4   7  -2      178.49      158.70      5.46 o
   5   7  -2       31.42       29.93      3.11 o
   6   7  -2       85.45       83.55      5.96 o
   7   7  -2      122.56      126.68     12.26 o
   0   8  -2     1243.76     1100.97     57.77 o
   1   8  -2      487.22      455.42     15.71 o
   2   8  -2      193.79      183.49      6.80 o
   3   8  -2      205.78      197.31      8.26 o
   4   8  -2       27.77       32.18      2.20 o
   5   8  -2      127.66      108.22      5.52 o
   6   8  -2       32.28       29.64      4.38 o
   7   8  -2      222.37      219.30     17.16 o
   1   9  -2      569.64      494.96     15.37 o
   2   9  -2      223.84      229.23      8.32 o
   3   9  -2       54.79       64.45      2.95 o
   4   9  -2       22.16       24.32      2.09 o
   5   9  -2        5.92        7.68      2.25 o
   6   9  -2       16.01       14.11      3.78 o
   7   9  -2        8.74       22.04      4.38 o
   0  10  -2     2019.62     1812.30     85.43 o
   1  10  -2      585.11      572.44     17.57 o
   2  10  -2      114.31      122.92      4.53 o
   3  10  -2      271.14      255.07      8.24 o
   4  10  -2      197.29      182.81      6.31 o
   5  10  -2       36.02       42.64      3.27 o
   6  10  -2       26.01       25.53      4.23 o
   7  10  -2        2.52        2.34      3.83 o
   1  11  -2       99.81       98.24      5.54 o
   2  11  -2      140.00      150.52      5.63 o
   3  11  -2       86.45       86.65      4.10 o
   4  11  -2       25.64       28.20      2.42 o
   5  11  -2       88.04       84.79      5.05 o
   6  11  -2       39.12       37.43      4.90 o
   7  11  -2       64.29       52.27      5.69 o
   8  11  -2        7.46       13.35      8.17 o
   0  12  -2      942.65      836.20     31.94 o
   1  12  -2      105.61      110.96      4.22 o
   2  12  -2      200.66      178.73      6.05 o
   3  12  -2      541.76      508.06     17.39 o
   4  12  -2      127.52      113.57      4.61 o
   5  12  -2       57.66       58.13      4.65 o
   6  12  -2        7.85       14.83      8.85 o
   7  12  -2       38.51       36.71      5.34 o
   8  12  -2       14.16       -2.45      8.17 o
   1  13  -2      152.16      136.28      6.93 o
   2  13  -2      279.62      273.70      9.04 o
   3  13  -2      141.57      136.81      5.11 o
   4  13  -2       38.01       39.42      2.99 o
   5  13  -2        3.63        2.74      2.71 o
   6  13  -2      117.69       99.91      6.12 o
   7  13  -2        2.97        1.02      4.12 o
   8  13  -2       55.33       33.51      9.81 o
   0  14  -2     1279.44     1355.19     49.99 o
   1  14  -2      335.53      319.81     11.09 o
   2  14  -2      181.07      189.17      6.49 o
   3  14  -2       60.98       64.42      3.21 o
   4  14  -2      126.41      130.25      5.66 o
   5  14  -2       68.04       72.32      4.83 o
   6  14  -2       44.25       56.18      4.75 o
   7  14  -2       32.19       39.38      5.39 o
   8  14  -2        2.77       -8.17      8.17 o
   1  15  -2       48.93       47.42      2.83 o
   2  15  -2       34.99       42.86      2.76 o
   3  15  -2      156.80      148.22      5.50 o
   4  15  -2      146.97      142.71      7.27 o
   5  15  -2      297.89      286.30     12.48 o
   6  15  -2      123.78      125.70      6.77 o
   7  15  -2       49.70       50.88      5.94 o
   8  15  -2        9.80       -0.27      8.45 o
   0  16  -2      138.58      122.15      7.68 o
   1  16  -2       13.47       14.54      2.03 o
   2  16  -2       53.66       55.23      3.79 o
   3  16  -2       28.79       38.46      2.86 o
   4  16  -2      110.94      103.77      7.16 o
   5  16  -2      157.46      149.62      7.55 o
   6  16  -2       82.97       87.32      5.67 o
   7  16  -2       24.18       21.90      4.98 o
   8  16  -2       12.54       -8.45      8.45 o
   1  17  -2       90.40       86.65      3.87 o
   2  17  -2      231.22      216.09      7.51 o
   3  17  -2       25.62       27.62      3.03 o
   4  17  -2       54.12       49.07      3.93 o
   5  17  -2       44.83       46.22      4.31 o
   6  17  -2       50.18       61.36      4.87 o
   7  17  -2       22.81       24.25     10.08 o
   8  17  -2       25.05       11.44      9.81 o
   0  18  -2      100.11       96.79      6.93 o
   1  18  -2        2.19        4.12      1.99 o
   2  18  -2        5.29        5.25      2.26 o
   3  18  -2      191.75      186.04      7.48 o
   4  18  -2        2.23        3.79      2.41 o
   5  18  -2       33.33       31.20      3.87 o
   6  18  -2       27.12       23.89      3.89 o
   7  18  -2       43.50       32.42     10.90 o
   8  18  -2       13.62        7.90      9.53 o
   1  19  -2       41.01       43.12      3.57 o
   2  19  -2      209.73      212.28      8.52 o
   3  19  -2       79.93       89.09      4.67 o
   4  19  -2      100.44       89.88      5.31 o
   5  19  -2       28.93       28.95      5.67 o
   6  19  -2       55.72       51.22      4.87 o
   7  19  -2       19.91       15.80      9.81 o
   8  19  -2        2.37        4.90      9.81 o
   0  20  -2      366.05      374.04     28.60 o
   1  20  -2       84.13       72.29      5.37 o
   2  20  -2        6.95        4.32      2.74 o
   3  20  -2        8.46       12.28      3.16 o
   4  20  -2       99.40       90.88      5.75 o
   5  20  -2       44.28       41.21      4.48 o
   6  20  -2        7.84        7.95      3.42 o
   7  20  -2       40.79       40.86     11.17 o
   8  20  -2        3.06       -4.90      9.81 o
   1  21  -2      187.29      184.62      9.37 o
   2  21  -2       10.29        7.28      5.48 o
   3  21  -2       43.66       48.45      4.72 o
   4  21  -2       40.14       40.45      4.37 o
   5  21  -2        0.05       -3.01      3.01 o
   6  21  -2       25.49       24.94      4.08 o
   7  21  -2        1.44        3.00      9.53 o
   8  21  -2        4.41       -8.99      8.99 o
   0  22  -2      522.48      489.82     39.50 o
   1  22  -2      652.38      684.68     27.29 o
   2  22  -2      435.26      416.42     17.34 o
   3  22  -2       81.53       77.36      5.43 o
   4  22  -2       38.13       37.93      4.31 o
   5  22  -2       28.39       27.67      4.05 o
   6  22  -2       19.17       23.15      5.46 o
   7  22  -2       11.84       24.52     10.90 o
   8  22  -2       10.84       10.08     10.90 o
   1  23  -2      120.27      132.84      7.64 o
   2  23  -2      318.38      315.07     13.81 o
   3  23  -2       54.27       64.79      5.19 o
   4  23  -2       10.95       11.89      3.62 o
   5  23  -2       48.87       61.25      6.09 o
   6  23  -2       22.09       26.80      5.99 o
   7  23  -2       38.95       34.05     11.71 o
   0  24  -2      150.95      121.23     14.17 o
   1  24  -2      105.97       90.35      6.32 o
   2  24  -2       21.71       26.97      4.15 o
   3  24  -2       94.92       94.65      6.13 o
   4  24  -2       21.91       30.64      4.22 o
   5  24  -2       99.32       98.87      6.43 o
   6  24  -2       22.52       31.87     11.17 o
   7  24  -2       31.68       32.15     11.71 o
   1  25  -2        5.05        2.39      3.45 o
   2  25  -2       66.56       65.25      5.45 o
   3  25  -2       10.15       13.34      3.64 o
   4  25  -2       75.10       78.64      5.67 o
   5  25  -2        4.27        9.64      3.56 o
   6  25  -2        5.73        9.26     10.35 o
   7  25  -2        6.69        7.63     10.62 o
   0  26  -2      300.76      276.51     23.70 o
   1  26  -2       73.73       78.09      6.59 o
   2  26  -2       14.53       11.83      3.78 o
   3  26  -2       27.02       29.35      4.31 o
   4  26  -2        5.85        8.47      4.37 o
   5  26  -2        1.14        3.12      4.90 o
   6  26  -2        0.24       -2.45     10.08 o
   7  26  -2        3.40        1.09     10.90 o
   1  27  -2        1.53        1.51      3.66 o
   2  27  -2       45.51       46.98      5.11 o
   3  27  -2       11.15        8.57      5.17 o
   4  27  -2       10.81       16.28     11.71 o
   5  27  -2        4.67        5.99      9.26 o
   6  27  -2       12.81       19.61     10.90 o
   0  28  -2       52.11       59.39     10.62 o
   1  28  -2       24.68       35.13      4.93 o
   2  28  -2        9.62        7.91      3.75 o
   3  28  -2        3.21        1.61      3.45 o
   4  28  -2        8.22       16.62      5.54 o
   5  28  -2        5.14       -3.00      8.45 o
   6  28  -2        0.64       19.61     10.90 o
   1  29  -2       13.09        8.94      4.51 o
   2  29  -2       10.49        4.57      4.77 o
   3  29  -2        2.79       -0.29      4.52 o
   4  29  -2        1.56        3.74      5.07 o
   5  29  -2        4.75        6.54      9.81 o
   6  29  -2        6.39       18.80     11.44 o
   0  30  -2        3.99        5.99      7.36 o
   1  30  -2        0.43       -2.72      4.50 o
   2  30  -2        3.50        4.45      4.91 o
   3  30  -2        1.37        5.84      5.11 o
   4  30  -2        0.16        2.01      5.19 o
   5  30  -2        0.04        4.36      9.81 o
   1  31  -2        3.74        6.34      5.27 o
   2  31  -2        2.79       12.12      5.56 o
   3  31  -2       13.35       26.96      6.28 o
   4  31  -2        9.05       19.86      6.20 o
   5  31  -2        3.93        9.81     10.90 o
   0  32  -2        6.27       22.88      8.72 o
   1  32  -2        2.28        4.14      5.29 o
   2  32  -2       10.29       22.16     11.03 o
   3  32  -2       15.45       31.28      8.31 o
   4  32  -2       18.83       46.86     12.80 o
   5  32  -2        1.37        2.45     10.90 o
   1  33  -2        1.59        2.74      5.66 o
   2  33  -2        8.10       16.38      6.52 o
   3  33  -2        7.42       19.30      9.81 o
   4  33  -2        3.08        1.91     10.08 o
   0  34  -2        2.83        5.72      8.72 o
   1  34  -2        8.15        6.78      6.67 o
   2  34  -2        0.53       -1.24      5.82 o
   3  34  -2        0.19        3.08      6.08 o
   1  35  -2        2.99        7.94      6.24 o
   2  35  -2       12.85       16.54      6.90 o
   3  35  -2        7.35       17.42      6.85 o
   0  36  -2        2.22       14.44      9.81 o
   1  36  -2        1.58        8.97      8.31 o
   2  36  -2        7.33       21.41      7.06 o
   2   0  -1    18521.52    16840.90   1045.30 o
   4   0  -1     1289.56     1600.24    122.32 o
   6   0  -1       86.43       92.35      8.72 o
   0   1  -1     6528.56     6121.95    259.34 o
   1   1  -1    13049.50    10984.54    409.14 o
   2   1  -1    11532.92    13201.38    557.71 o
   4   1  -1     1937.41     2510.42    170.81 o
   5   1  -1      139.44      173.54     13.62 o
   6   1  -1       49.50       59.12      6.81 o
   1   2  -1      236.92      384.12     24.79 o
   2   2  -1     4900.46     5716.21    252.27 o
   3   2  -1     2405.34     2116.21     99.21 o
   5   2  -1      272.76      303.89     16.37 o
   6   2  -1       71.09       77.27      8.04 o
   7   2  -1       36.48       48.22      7.08 o
   0   3  -1     1617.52     1503.72     71.61 o
   1   3  -1     1207.84     1074.08     35.90 o
   2   3  -1      415.26     1017.43     43.83 o
   3   3  -1      771.65     1218.69     55.25 o
   4   3  -1       50.05      103.49     10.90 o
   5   3  -1      187.27      211.12     10.87 o
   6   3  -1       16.53       35.14      3.99 o
   7   3  -1       29.19       43.32      7.36 o
   1   4  -1     1215.67     1030.03     34.01 o
   2   4  -1     2049.54     1850.57     53.82 o
   4   4  -1      101.70      135.46     10.64 o
   5   4  -1      107.68      145.80     10.48 o
   6   4  -1      191.39      183.40     11.58 o
   7   4  -1       68.47       57.21      7.90 o
   0   5  -1     2678.51     2179.87     82.20 o
   1   5  -1      342.89      323.63     11.00 o
   2   5  -1      741.89      677.86     32.16 o
   3   5  -1      426.84      376.00     12.69 o
   4   5  -1      169.58      143.74      6.06 o
   5   5  -1       19.50       26.44      3.12 o
   6   5  -1       12.90       17.98      5.99 o
   7   5  -1       27.68       35.14      7.08 o
   8   5  -1        5.41       -2.72      5.72 o
   1   6  -1       73.41       68.85      2.85 o
   2   6  -1     1578.32     1451.92     43.26 o
   3   6  -1      127.25      117.18      5.31 o
   4   6  -1       90.57      108.09      5.51 o
   5   6  -1       32.03       40.64      3.01 o
   6   6  -1       31.28       30.78      6.54 o
   7   6  -1       17.13       19.61      6.27 o
   8   6  -1        5.00        4.36      6.27 o
   0   7  -1       47.93       33.94      2.87 o
   1   7  -1      800.04      726.44     22.07 o
   2   7  -1      388.64      380.45     14.75 o
   3   7  -1      239.72      233.54     11.42 o
   4   7  -1      301.42      247.49      7.70 o
   5   7  -1       17.74       14.67      1.59 o
   6   7  -1      102.66       87.82      7.08 o
   7   7  -1        1.79        1.91      5.45 o
   8   7  -1       64.17       52.58      9.53 o
   1   8  -1     1022.93      937.88     28.32 o
   2   8  -1      410.78      393.45     13.25 o
   3   8  -1      250.91      244.03     10.45 o
   4   8  -1       45.05       43.90      2.66 o
   5   8  -1       47.72       51.72      3.54 o
   6   8  -1       21.54       19.74      3.58 o
   7   8  -1       54.90       57.48      8.99 o
   8   8  -1       21.06       11.17      7.08 o
   0   9  -1      956.44      786.79     40.32 o
   1   9  -1      415.94      423.77     12.97 o
   2   9  -1      962.68      931.75     27.93 o
   3   9  -1      231.18      235.22      8.66 o
   4   9  -1      155.97      165.34      5.54 o
   5   9  -1      182.14      176.68      6.56 o
   6   9  -1        2.32        5.02      2.36 o
   7   9  -1       47.84       53.67      8.72 o
   8   9  -1       23.79       22.34      8.17 o
   1  10  -1       83.35       79.16      3.04 o
   2  10  -1      808.02      789.31     23.73 o
   3  10  -1      731.48      672.46     20.46 o
   4  10  -1       70.30       75.70      3.43 o
   5  10  -1      189.51      188.95      6.99 o
   6  10  -1       79.39       70.28      4.35 o
   7  10  -1        1.09        3.81      6.27 o
   8  10  -1       19.88       16.89      7.90 o
   0  11  -1       71.93       72.17      4.91 o
   1  11  -1      982.21      893.74     31.20 o
   2  11  -1      312.62      308.53      9.87 o
   3  11  -1      519.38      508.50     15.64 o
   4  11  -1       27.04       32.20      2.27 o
   5  11  -1      100.66       93.74      3.83 o
   6  11  -1       47.33       50.33      3.91 o
   7  11  -1        9.42        7.08      6.54 o
   8  11  -1       34.84       31.60      9.26 o
   9  11  -1        1.37       -7.36      7.36 o
   1  12  -1      513.31      513.79     17.93 o
   2  12  -1      427.55      439.36     13.63 o
   3  12  -1      567.34      519.36     15.88 o
   4  12  -1      248.84      218.08      7.17 o
   5  12  -1        8.40        8.46      1.80 o
   6  12  -1       64.29       60.30      4.34 o
   7  12  -1       18.33       11.17      7.36 o
   8  12  -1        4.02       -4.36      7.90 o
   9  12  -1        7.34       -0.82      8.72 o
   0  13  -1     2397.64     2432.38    116.91 o
   1  13  -1     2340.89     2453.39     83.62 o
   2  13  -1      219.89      228.75      7.47 o
   3  13  -1      318.54      310.75      9.97 o
   4  13  -1       82.54       84.27      3.63 o
   5  13  -1       34.63       39.73      2.62 o
   6  13  -1      158.92      150.46      7.85 o
   7  13  -1       10.20       26.97      8.17 o
   8  13  -1       22.41       28.60      9.26 o
   9  13  -1       11.84        0.27      8.99 o
   1  14  -1        8.94        8.63      2.04 o
   2  14  -1       23.22       26.06      2.09 o
   3  14  -1       33.50       36.08      2.43 o
   4  14  -1       25.45       25.52      2.28 o
   5  14  -1      129.47      127.40      5.49 o
   6  14  -1      132.94      137.17      8.44 o
   7  14  -1       89.64       84.45     11.71 o
   8  14  -1       42.82       31.60     10.08 o
   9  14  -1        1.71       -8.17      8.17 o
   0  15  -1      262.67      264.56     13.57 o
   1  15  -1      328.74      334.86     12.11 o
   2  15  -1      114.03      115.39      4.97 o
   3  15  -1      185.15      167.03      5.98 o
   4  15  -1       71.75       66.84      3.34 o
   5  15  -1       85.86       86.13      3.94 o
   6  15  -1       13.66       25.41      4.22 o
   7  15  -1      175.91      157.46     16.35 o
   8  15  -1       18.74       19.89      9.53 o
   9  15  -1       20.24       -1.91      9.53 o
   1  16  -1       20.59       24.26      2.48 o
   2  16  -1      303.50      303.14      9.93 o
   3  16  -1      148.97      140.17      5.28 o
   4  16  -1      126.55      124.56      4.87 o
   5  16  -1       63.11       57.25      3.69 o
   6  16  -1       47.73       49.42      5.94 o
   7  16  -1       54.97       74.37     11.99 o
   8  16  -1       24.39       27.24     10.08 o
   9  16  -1       27.17       20.70     10.90 o
   0  17  -1      904.78      957.10     45.52 o
   1  17  -1       19.10       17.86      3.15 o
   2  17  -1       25.61       33.15      2.49 o
   3  17  -1       55.27       57.92      3.07 o
   4  17  -1       67.06       70.70      3.55 o
   5  17  -1       51.49       57.08      3.77 o
   6  17  -1       18.72       19.02      3.33 o
   7  17  -1       37.90       34.60     10.08 o
   8  17  -1       22.80       11.44      9.53 o
   9  17  -1       29.43       15.26     10.90 o
   1  18  -1       37.25       46.16      3.40 o
   2  18  -1      240.09      238.01      8.09 o
   3  18  -1       43.59       48.27      3.08 o
   4  18  -1       70.45       75.44      4.60 o
   5  18  -1       60.76       56.30      3.75 o
   6  18  -1        0.96       -0.58      3.39 o
   7  18  -1        4.10       -3.27      7.90 o
   8  18  -1       20.39       11.71      9.81 o
   9  18  -1        7.35       -9.81      9.81 o
   0  19  -1      178.22      175.43     10.50 o
   1  19  -1       40.27       49.14      3.64 o
   2  19  -1       20.20       26.75      2.59 o
   3  19  -1        4.98        2.10      2.17 o
   4  19  -1       45.54       50.11      3.76 o
   5  19  -1       16.75       12.87      4.32 o
   6  19  -1        9.44        7.86      9.40 o
   7  19  -1        6.30       -5.45      8.72 o
   8  19  -1       14.54        7.63     10.08 o
   1  20  -1       96.93      105.28      5.21 o
   2  20  -1       48.43       42.66      3.60 o
   3  20  -1       12.37        7.05      2.61 o
   4  20  -1       31.73       25.27      3.65 o
   5  20  -1       37.83       40.13      6.63 o
   6  20  -1       60.27       62.86      6.23 o
   7  20  -1       12.53        5.99      8.99 o
   8  20  -1        7.14       -8.17      9.26 o
   0  21  -1      282.14      290.68     23.43 o
   1  21  -1      413.62      429.29     22.63 o
   2  21  -1       78.87       70.06      5.07 o
   3  21  -1       22.08       15.27      7.08 o
   4  21  -1        8.17        2.64      3.55 o
   5  21  -1       89.23       85.54      9.69 o
   6  21  -1       11.52       11.32      4.63 o
   7  21  -1       23.09       28.33     10.35 o
   8  21  -1        1.01       -8.72      8.72 o
   1  22  -1      329.25      348.23     19.36 o
   2  22  -1       83.58       83.03      5.87 o
   3  22  -1       80.09       72.27     10.03 o
   4  22  -1      142.25      142.57     10.30 o
   5  22  -1       30.14       39.26      7.38 o
   6  22  -1       54.80       70.83     12.26 o
   7  22  -1        9.86        5.99      9.53 o
   8  22  -1        3.19       -9.53      9.53 o
   0  23  -1      713.09      745.09     53.40 o
   1  23  -1      673.79      678.45     34.58 o
   2  23  -1       55.71       62.01      5.50 o
   3  23  -1      246.90      232.86     11.29 o
   4  23  -1       62.95       79.05      5.45 o
   5  23  -1      155.78      154.33      9.81 o
   6  23  -1       20.59       31.33     10.08 o
   7  23  -1        8.48        4.36      9.81 o
   8  23  -1        0.52       -1.36      9.53 o
   1  24  -1       35.82       60.32     10.08 o
   2  24  -1      191.95      178.10      8.68 o
   3  24  -1      215.99      223.81     10.40 o
   4  24  -1        2.87        7.03      5.00 o
   5  24  -1       72.49       67.97      9.26 o
   6  24  -1        1.07       -3.27      8.45 o
   7  24  -1        6.04       -1.91      9.81 o
   0  25  -1      294.44      317.65     25.61 o
   1  25  -1      286.61      289.79     16.47 o
   2  25  -1       32.78       41.13      5.97 o
   3  25  -1       40.44       49.91      4.75 o
   4  25  -1       54.87       55.74      4.99 o
   5  25  -1        8.84       11.99      4.33 o
   6  25  -1        5.25        1.36      9.26 o
   7  25  -1        3.55        4.90     10.35 o
   1  26  -1        0.89        6.27      4.31 o
   2  26  -1        7.84        5.56      7.67 o
   3  26  -1       62.68       61.38      5.07 o
   4  26  -1        8.42        9.92      3.49 o
   5  26  -1       29.72       29.27      5.04 o
   6  26  -1       21.93       12.80     10.35 o
   7  26  -1        6.43        0.82      9.81 o
   0  27  -1      105.43      128.31     13.08 o
   1  27  -1       45.02       55.45      6.54 o
   2  27  -1       10.28        7.87      4.18 o
   3  27  -1       13.68       14.75      3.61 o
   4  27  -1       68.75       67.31      6.80 o
   5  27  -1        9.03        6.51      9.13 o
   6  27  -1       13.98       25.06     11.17 o
   7  27  -1        3.53       -2.18      9.81 o
   1  28  -1       13.07       12.89      5.08 o
   2  28  -1       67.96       64.31      5.55 o
   3  28  -1        0.91        1.09      3.04 o
   4  28  -1       15.80        9.99      4.58 o
   5  28  -1        4.17       14.01      4.76 o
   6  28  -1        1.33        8.17     10.35 o
   0  29  -1        8.07       17.16      7.36 o
   1  29  -1       13.49       25.98      5.49 o
   2  29  -1        1.50       -0.90      5.41 o
   3  29  -1        4.19        3.10      3.43 o
   4  29  -1        0.03       -0.27      8.45 o
   5  29  -1        3.15       -2.45      8.99 o
   6  29  -1        2.37        1.09     10.08 o
   1  30  -1        9.04       20.50      5.27 o
   2  30  -1        1.49       -1.74      4.65 o
   3  30  -1        3.02        3.71      4.53 o
   4  30  -1        1.65        1.91      8.45 o
   5  30  -1        0.19       -4.09      9.26 o
   6  30  -1       11.66       12.80     11.17 o
   0  31  -1        3.02       -1.91      6.27 o
   1  31  -1       18.08       29.32      6.13 o
   2  31  -1        7.76       12.89      4.97 o
   3  31  -1        2.81        7.67      4.83 o
   4  31  -1        2.90       -3.54      8.45 o
   5  31  -1        9.09       -6.27      9.53 o
   1  32  -1        1.81        7.09      5.27 o
   2  32  -1        5.19        7.76      5.04 o
   3  32  -1        1.27       10.62      8.72 o
   4  32  -1        0.80       -3.27      8.45 o
   5  32  -1        8.88       16.35     10.90 o
   0  33  -1       10.69        7.36      8.17 o
   1  33  -1        2.49        7.45      5.27 o
   2  33  -1        0.20       -0.61      4.97 o
   3  33  -1        2.19       -5.45      8.45 o
   4  33  -1        7.29        9.26     10.08 o
   5  33  -1        8.16       16.62     11.17 o
   1  34  -1       19.95       25.16      9.53 o
   2  34  -1        0.27        1.07      5.37 o
   3  34  -1        6.60        6.27      9.53 o
   4  34  -1        1.50       12.53     10.35 o
   0  35  -1       29.06       57.75     12.26 o
   1  35  -1       13.62       22.84      6.82 o
   2  35  -1        5.49       15.04      6.40 o
   3  35  -1       13.84       37.32     11.44 o
   1  36  -1        7.89       15.80      6.74 o
   2  36  -1        3.86        7.90      9.53 o
   3  36  -1        6.24       25.88     10.90 o
   0  37  -1        6.50       25.34     10.08 o
   1  37  -1       17.03       44.03      7.98 o
   2  37  -1        1.43        3.27      9.81 o
   2   0   0    27922.13    25048.84    978.77 o
   4   0   0      251.36      361.59     13.94 o
   6   0   0        0.00      134.23     10.08 o
   8   0   0        1.62        0.27      5.45 o
   1   1   0      163.08      143.08      4.19 o
   2   1   0      148.24     1901.11    219.30 o
   3   1   0        0.09        1.73      1.31 o
   4   1   0      644.19      681.02     18.16 o
   5   1   0       79.98      103.26      4.36 o
   6   1   0        0.13       55.09      6.40 o
   7   1   0       74.94       67.93      7.90 o
   8   1   0        1.51        2.53      4.09 o
   0   2   0     2534.50     1936.62     92.57 o
   1   2   0      570.85      459.96     12.19 o
   2   2   0        1.47        8.55      1.77 o
   3   2   0       75.20       59.13      2.83 o
   4   2   0      329.29      373.42     11.84 o
   5   2   0       58.08       63.17      4.33 o
   6   2   0      612.02      559.65     19.46 o
   7   2   0        6.90       29.40      5.86 o
   8   2   0       52.58       48.22      8.45 o
   1   3   0     3076.06     2746.59     80.23 o
   2   3   0     6840.51     5497.29    143.57 o
   3   3   0       71.55       88.50      2.90 o
   4   3   0      410.23      397.44     15.25 o
   5   3   0        5.06       34.33      4.36 o
   6   3   0       17.42       35.42      6.27 o
   7   3   0       54.54       68.38      5.55 o
   8   3   0       37.62       38.14      8.17 o
   0   4   0     2107.23     2110.04    162.91 o
   1   4   0       46.96       44.64      2.70 o
   2   4   0       71.65       91.26      7.36 o
   3   4   0       67.27       78.55      2.69 o
   4   4   0      580.39      543.42     15.62 o
   5   4   0      483.61      408.27     20.39 o
   6   4   0        6.92        1.86     10.62 o
   7   4   0        3.43        4.19      2.80 o
   8   4   0       70.45       64.29      9.53 o
   1   5   0     2350.84     2318.17     77.50 o
   2   5   0      233.18      197.17      6.06 o
   3   5   0      417.37      351.28      9.51 o
   4   5   0       41.09       62.49      3.02 o
   5   5   0       28.84       53.40      6.54 o
   6   5   0       73.27       74.54      5.43 o
   7   5   0        3.50        0.78      2.02 o
   8   5   0        0.14        4.36      6.54 o
   9   5   0        7.57        3.54      7.36 o
   0   6   0     3644.80     3601.75    253.36 o
   1   6   0      733.08      774.11     26.06 o
   2   6   0        4.38        3.83      0.99 o
   3   6   0        1.46        2.74      1.60 o
   4   6   0        4.48        4.80      1.21 o
   5   6   0       55.61       57.47      4.31 o
   6   6   0        8.60       14.88      2.54 o
   7   6   0        0.23        2.43      2.97 o
   8   6   0        4.94        2.18      6.54 o
   9   6   0       12.12        1.63      7.90 o
   1   7   0        1.26        2.63      1.33 o
   2   7   0      274.46      243.98      7.49 o
   3   7   0        7.93        9.41      1.10 o
   4   7   0      201.88      194.99      5.64 o
   5   7   0       60.54       54.88      2.58 o
   6   7   0       57.26       52.09      3.74 o
   7   7   0        4.07        3.81      5.72 o
   8   7   0       69.65       82.27     10.62 o
   9   7   0        0.45       -7.90      7.90 o
   0   8   0      318.68      281.22     13.96 o
   1   8   0      700.12      708.79     24.54 o
   2   8   0       43.49       39.71      1.76 o
   3   8   0       12.92       15.68      1.43 o
   4   8   0       56.90       44.01      2.98 o
   5   8   0      117.43       95.06      3.68 o
   6   8   0       63.88       59.78      4.88 o
   7   8   0       25.02       29.69      7.63 o
   8   8   0       65.56       72.74     10.35 o
   9   8   0        1.02       -7.90      7.90 o
   1   9   0     1197.96     1200.66     40.42 o
   2   9   0      275.40      223.35      6.95 o
   3   9   0      130.02      117.46      4.07 o
   4   9   0        3.89        3.47      1.58 o
   5   9   0       56.83       54.29      3.15 o
   6   9   0       23.48       21.10      2.35 o
   7   9   0       42.13       46.04      8.72 o
   8   9   0       28.29       25.88      8.72 o
   9   9   0        2.32       -5.72      8.45 o
   0  10   0       28.16       24.90      2.40 o
   1  10   0       27.41       31.35      1.90 o
   2  10   0      224.44      226.46      8.20 o
   3  10   0        0.99       -0.33      1.04 o
   4  10   0     1925.68     1859.72     54.77 o
   5  10   0      144.71      134.63      4.87 o
   6  10   0      235.35      207.49      7.81 o
   7  10   0        0.63       -2.18      6.54 o
   8  10   0       34.73       51.49     10.62 o
   9  10   0       10.32        6.81      9.53 o
   1  11   0     1103.93     1128.69     42.07 o
   2  11   0      229.23      210.29      7.69 o
   3  11   0      205.95      205.99      6.64 o
   4  11   0      726.02      743.96     22.34 o
   5  11   0       37.01       41.19      2.41 o
   6  11   0       39.79       43.53      4.24 o
   7  11   0       23.61       17.98      8.17 o
   8  11   0        0.73       -3.54      8.17 o
   9  11   0        0.37       -8.72      8.72 o
   0  12   0      363.18      519.11     25.51 o
   1  12   0     1572.21     1581.16     53.28 o
   2  12   0     1785.25     1895.80     68.81 o
   3  12   0      259.71      255.49      8.14 o
   4  12   0       49.97       70.12      3.10 o
   5  12   0        5.27        5.21      1.59 o
   6  12   0       10.49       16.12      4.50 o
   7  12   0       14.05       16.07      7.90 o
   8  12   0        5.91        9.81      8.99 o
   9  12   0        1.24       -5.99      9.26 o
   1  13   0      126.68      139.56      4.92 o
   2  13   0      939.35     1072.72     36.37 o
   3  13   0      237.52      209.28      6.85 o
   4  13   0      376.34      344.86     10.86 o
   5  13   0       20.69       17.63      2.27 o
   6  13   0      181.21      184.71     16.89 o
   7  13   0       44.08       47.67     10.08 o
   8  13   0        9.87        8.17      8.72 o
   9  13   0       31.27       19.61     10.62 o
   0  14   0      901.36     1048.33     50.53 o
   1  14   0      561.93      554.59     19.27 o
   2  14   0      179.14      147.44      5.89 o
   3  14   0        0.92        1.53      1.30 o
   4  14   0      100.28       84.71      3.58 o
   5  14   0      125.47      121.84      4.92 o
   6  14   0        9.26       16.62      7.36 o
   7  14   0       82.74       84.72     12.53 o
   8  14   0       69.76       66.74     12.80 o
   9  14   0       43.28       31.87     11.17 o
   1  15   0       45.39       62.90      3.26 o
   2  15   0       21.77       33.01      3.11 o
   3  15   0      175.97      172.47      6.30 o
   4  15   0      398.86      382.44     11.99 o
   5  15   0      100.31      106.30      4.34 o
   6  15   0      118.56      117.42     12.80 o
   7  15   0       16.35       21.52      9.26 o
   8  15   0       36.92       45.50     11.44 o
   9  15   0       37.86       45.50     12.26 o
   0  16   0      871.01      953.71     46.20 o
   1  16   0        6.03        6.80      1.79 o
   2  16   0      297.01      316.74     11.50 o
   3  16   0       51.91       43.76      2.57 o
   4  16   0        0.60        1.31      1.46 o
   5  16   0        3.49        4.83      2.04 o
   6  16   0       59.13       73.83     11.17 o
   7  16   0        0.90       -5.99      7.90 o
   8  16   0        0.04       -8.17      8.17 o
   9  16   0       39.80       23.97     11.71 o
   1  17   0      109.18       94.53      4.42 o
   2  17   0      125.75      119.26      4.62 o
   3  17   0        0.13        1.17      1.46 o
   4  17   0        8.89       12.93      1.93 o
   5  17   0       10.04       10.16      2.30 o
   6  17   0        9.08       -0.82      7.08 o
   7  17   0       20.51        4.36      8.72 o
   8  17   0        1.14       -4.63      8.99 o
   9  17   0       13.59        7.90     10.62 o
   0  18   0      293.01      308.63     16.18 o
   1  18   0      665.39      664.85     23.25 o
   2  18   0       68.55       66.23      3.77 o
   3  18   0        1.83        1.57      1.64 o
   4  18   0      144.14      138.30      5.22 o
   5  18   0       33.35       32.44      4.36 o
   6  18   0       15.27        6.81      7.90 o
   7  18   0        0.00       -7.36      8.17 o
   8  18   0        0.09       -8.45      8.45 o
   9  18   0        8.32      -10.08     10.08 o
   1  19   0        3.15        7.31      2.10 o
   2  19   0        0.99        1.47      1.96 o
   3  19   0       19.11       26.60      2.40 o
   4  19   0       16.67       18.67      2.49 o
   5  19   0       15.52       15.63      3.75 o
   6  19   0       13.47        6.27      8.17 o
   7  19   0        0.23       -7.63      7.63 o
   8  19   0        0.51       -9.26      9.26 o
   0  20   0      480.48      477.57     24.17 o
   1  20   0        2.85        0.52      1.99 o
   2  20   0      198.26      180.34      7.49 o
   3  20   0      142.18      143.24      6.09 o
   4  20   0       27.40       32.32      3.57 o
   5  20   0        5.53        4.35      5.04 o
   6  20   0        7.71        4.09      7.90 o
   7  20   0        2.31       -7.63      7.63 o
   8  20   0        3.83       -9.53      9.53 o
   1  21   0        4.70        4.63      2.80 o
   2  21   0        7.91        6.50      3.80 o
   3  21   0      130.40      132.86      8.88 o
   4  21   0       14.32       11.60      6.78 o
   5  21   0       18.64       17.82      4.03 o
   6  21   0       32.16       40.32     10.35 o
   7  21   0        4.55       -5.45      8.45 o
   8  21   0       43.76       49.04     12.80 o
   0  22   0        7.33        3.54      5.45 o
   1  22   0      425.01      468.58     24.66 o
   2  22   0      176.75      191.70     22.20 o
   3  22   0      754.39      696.57     27.54 o
   4  22   0      105.19      108.21     17.16 o
   5  22   0       34.86       34.97      5.07 o
   6  22   0        3.05       -2.45      7.90 o
   7  22   0        2.53       -8.72      8.72 o
   8  22   0       13.42        0.54     10.08 o
   1  23   0       52.39       73.40      7.22 o
   2  23   0     1474.79     1574.35     78.30 o
   3  23   0        0.45       23.12      4.71 o
   4  23   0      220.57      208.72     11.72 o
   5  23   0        1.01       -5.18      5.18 o
   6  23   0        1.12       -7.36      7.90 o
   7  23   0        0.51       -6.27      8.45 o
   8  23   0        0.18       -9.26      9.26 o
   0  24   0       17.39        7.90      6.54 o
   1  24   0      260.03      247.01     17.71 o
   2  24   0        9.39       60.73     26.15 o
   3  24   0      308.52      264.28     12.85 o
   4  24   0       16.01       21.62      4.49 o
   5  24   0       38.54       40.77      5.49 o
   6  24   0       17.10       17.16      9.53 o
   7  24   0        1.54       -8.99      8.99 o
   8  24   0        0.83       -9.26      9.26 o
   1  25   0       43.58       52.97      6.35 o
   2  25   0        2.34        4.61      8.58 o
   3  25   0      102.37       98.30     11.61 o
   4  25   0      286.78      246.79     13.61 o
   5  25   0       21.48       15.80      8.99 o
   6  25   0       52.54       58.84     12.26 o
   7  25   0        2.17       -1.91      9.53 o
   0  26   0      286.75      279.51     22.61 o
   1  26   0       14.52       19.25      4.77 o
   2  26   0        6.87       14.77      9.81 o
   3  26   0       10.25       14.90      3.56 o
   4  26   0       90.71       92.60      7.25 o
   5  26   0       20.38       12.26      8.72 o
   6  26   0        2.69       -3.27      8.99 o
   7  26   0        0.01       -9.26      9.26 o
   1  27   0        5.56        6.31      4.33 o
   2  27   0       77.13       75.49      6.90 o
   3  27   0       62.29       60.04     11.44 o
   4  27   0        3.38        4.94      4.03 o
   5  27   0        0.19       -7.08      7.90 o
   6  27   0       12.49       -3.27      8.72 o
   7  27   0        7.91      -10.08     10.08 o
   0  28   0        3.84       -4.63      5.45 o
   1  28   0       13.07       21.65      5.19 o
   2  28   0        3.02        6.12      4.32 o
   3  28   0       43.91       36.31     12.53 o
   4  28   0        0.60       -5.31      5.31 o
   5  28   0        1.17        0.82      8.45 o
   6  28   0        0.11       -7.08      8.99 o
   7  28   0        7.22        7.36     10.62 o
   1  29   0        0.46        1.26      4.19 o
   2  29   0        4.24        7.67      4.45 o
   3  29   0        4.81       -2.78      9.67 o
   4  29   0        1.81       -0.37      3.78 o
   5  29   0        0.24       -1.63      8.45 o
   6  29   0        9.98       13.08     10.08 o
   0  30   0        0.06       -4.90      5.45 o
   1  30   0        0.09        0.94      4.19 o
   2  30   0        4.09        2.08      4.22 o
   3  30   0        0.26       -6.54      6.54 o
   4  30   0        0.94        3.17      4.20 o
   5  30   0        2.71       -4.36      8.45 o
   6  30   0        1.58       -9.53      9.53 o
   1  31   0        4.58       11.79      5.10 o
   2  31   0        3.74       13.35      7.36 o
   3  31   0        7.51        0.98      5.99 o
   4  31   0        3.21       -3.81      7.90 o
   5  31   0        2.15       -1.63      9.53 o
   6  31   0        0.00       -8.99      8.99 o
   0  32   0        0.02        5.45      6.27 o
   1  32   0        0.08       -1.28      4.42 o
   2  32   0        1.68        0.54      7.36 o
   3  32   0        3.93        5.18      8.17 o
   4  32   0        0.84       -7.63      7.63 o
   5  32   0        2.67       -3.81      9.26 o
   1  33   0       11.17       24.23      5.85 o
   2  33   0       17.77       18.25      8.72 o
   3  33   0        0.16        1.09      8.17 o
   4  33   0        0.42       -3.27      8.99 o
   5  33   0        0.18        3.54     10.08 o
   0  34   0        0.10       13.08      7.90 o
   1  34   0       31.26       73.03      8.28 o
   2  34   0        1.69       -4.63      7.36 o
   3  34   0        0.05        1.63      8.45 o
   4  34   0        0.24        6.27      9.53 o
   1  35   0        2.31       12.26      8.45 o
   2  35   0        3.50       13.08      9.26 o
   3  35   0        3.68        3.27      8.99 o
   4  35   0        2.16       -7.63      8.72 o
   0  36   0       37.72       81.18     13.08 o
   1  36   0       23.37       46.86     11.17 o
   2  36   0       33.79       53.12     12.26 o
   3  36   0        0.94       18.25     10.62 o
   1  37   0        5.22       31.06     10.35 o
   2  37   0        4.90       28.60     10.90 o
   0  38   0        0.01        5.18      8.99 o
   2   0   1    18524.01    18025.34    687.43 o
   4   0   1     1291.91     1857.82     84.68 o
   6   0   1       86.44       99.87      6.64 o
   8   0   1       31.90       29.42      7.36 o
   0   1   1     6526.35     5570.39    466.67 o
   1   1   1    13053.02    11112.50    346.59 o
   2   1   1    11532.37    12181.85    393.30 o
   4   1   1     1935.46     2453.87    117.96 o
   5   1   1      139.34      181.24     18.77 o
   6   1   1       49.49       64.83      3.67 o
   7   1   1       20.79       32.65      5.45 o
   8   1   1        9.70       10.56      4.33 o
   9   1   1        3.21       -4.61      4.61 o
   1   2   1      236.96      335.36     31.74 o
   2   2   1     4903.72     5797.17    252.16 o
   3   2   1     2405.16     2271.86     86.69 o
   5   2   1      272.37      327.84     11.57 o
   6   2   1       71.19       92.68      7.79 o
   7   2   1       36.32       49.70      5.01 o
   8   2   1       31.21       39.69      7.08 o
   9   2   1       10.35        3.00      7.90 o
   0   3   1     1619.46     1623.12     99.71 o
   1   3   1     1204.94     1115.93     35.44 o
   2   3   1      415.37      878.03     57.48 o
   3   3   1      770.81     1319.64     82.82 o
   5   3   1      187.29      197.64      8.91 o
   6   3   1       16.46       47.26      6.77 o
   7   3   1       29.28       45.38      5.08 o
   8   3   1       21.48       19.44      4.69 o
   9   3   1        2.02       -7.36      7.36 o
   1   4   1     1215.21     1050.28     33.56 o
   2   4   1     2048.17     1831.37     59.48 o
   4   4   1      101.54      115.13      5.91 o
   5   4   1      107.72      141.93     11.71 o
   6   4   1      191.45      181.46      7.35 o
   7   4   1       68.51       57.22      5.27 o
   8   4   1        2.91        4.59      4.12 o
   9   4   1        6.89       -2.45      7.90 o
   0   5   1     2676.91     2288.78    105.56 o
   1   5   1      343.25      330.75     10.85 o
   2   5   1      740.61      648.61     35.89 o
   3   5   1      427.20      369.02     14.87 o
   4   5   1      169.87      146.19      6.65 o
   5   5   1       19.46       30.21      8.99 o
   6   5   1       12.91       23.75      2.79 o
   7   5   1       27.72       30.91      4.71 o
   8   5   1        5.43       -3.78      3.78 o
   9   5   1        2.94       10.08      8.45 o
   1   6   1       73.55       70.53      2.72 o
   2   6   1     1576.33     1512.90     47.75 o
   3   6   1      127.54      129.41      5.84 o
   4   6   1       90.84      111.05      5.67 o
   5   6   1       32.02       38.06      3.44 o
   6   6   1       31.25       29.75      3.50 o
   7   6   1       17.12       22.03      4.32 o
   8   6   1        4.97        2.37      4.12 o
   9   6   1        1.52        4.63      8.72 o
  10   6   1        3.17        5.18      9.81 o
   0   7   1       48.17       45.22      4.09 o
   1   7   1      799.04      783.85     35.75 o
   2   7   1      389.51      362.05     14.77 o
   3   7   1      239.41      220.08      9.47 o
   4   7   1      301.94      235.28     10.10 o
   5   7   1       17.76       15.55      1.99 o
   6   7   1      102.88       85.64      5.13 o
   7   7   1        1.79        3.18      3.58 o
   8   7   1       63.96       78.19     11.44 o
   9   7   1       31.93       40.59     10.62 o
  10   7   1       17.50       -1.63     10.08 o
   1   8   1     1022.72      968.83     32.16 o
   2   8   1      410.51      399.30     16.07 o
   3   8   1      250.83      242.49     10.11 o
   4   8   1       45.17       50.73      3.07 o
   5   8   1       47.83       50.22      4.67 o
   6   8   1       21.63       24.10      3.32 o
   7   8   1       54.86       64.61     12.26 o
   8   8   1       21.06       19.61      8.72 o
   9   8   1      118.85      111.97     13.89 o
  10   8   1        2.26        3.81     10.35 o
   0   9   1      954.55      885.09     68.24 o
   1   9   1      416.56      436.77     14.80 o
   2   9   1      962.33      955.43     36.67 o
   3   9   1      231.88      250.12     11.17 o
   4   9   1      156.11      160.88      7.27 o
   5   9   1      182.12      168.07      6.74 o
   6   9   1        2.30        4.52      2.69 o
   7   9   1       47.81       45.27      5.76 o
   8   9   1       23.74       28.60      9.53 o
   9   9   1       25.24       34.05     11.17 o
   1  10   1       83.41       78.94      3.26 o
   2  10   1      808.56      808.70     31.22 o
   3  10   1      731.93      692.27     22.45 o
   4  10   1       70.20       71.92      4.43 o
   5  10   1      189.34      178.77      7.20 o
   6  10   1       79.59       66.79      4.69 o
   7  10   1        1.07       -0.83      3.88 o
   8  10   1       19.94        8.72      8.99 o
   9  10   1        0.52       -9.53      9.53 o
   0  11   1       72.38       79.56      4.62 o
   1  11   1      981.13      935.08     31.03 o
   2  11   1      311.60      327.42     12.94 o
   3  11   1      519.75      524.39     20.54 o
   4  11   1       27.07       30.73      2.29 o
   5  11   1      100.79       89.94      5.03 o
   6  11   1       47.30       50.51      4.34 o
   7  11   1        9.40        2.94      4.08 o
   8  11   1       34.84       29.42     10.08 o
   9  11   1        1.37       -9.26      9.26 o
   1  12   1      513.36      511.17     17.77 o
   2  12   1      427.45      450.01     15.48 o
   3  12   1      567.73      522.50     20.85 o
   4  12   1      248.32      211.74      7.82 o
   5  12   1        8.34        8.89      2.48 o
   6  12   1       64.44       66.30     13.76 o
   7  12   1       18.23       24.25      8.72 o
   8  12   1        4.02       -1.91      8.99 o
   9  12   1        7.36       -4.63      9.81 o
   0  13   1     2400.99     2464.73    116.73 o
   1  13   1     2340.19     2510.12     83.53 o
   2  13   1      219.85      230.58      8.44 o
   3  13   1      317.84      319.33     13.10 o
   4  13   1       82.68       84.83      3.88 o
   5  13   1       34.50       36.77      3.69 o
   6  13   1      158.92      147.37      9.54 o
   7  13   1       10.24       15.26      8.99 o
   8  13   1       22.37       20.16     10.90 o
   9  13   1       11.84       -5.72     10.62 o
   1  14   1        8.96       11.41      2.86 o
   2  14   1       23.24       27.97      2.18 o
   3  14   1       33.27       38.41      3.24 o
   4  14   1       25.41       25.63      2.52 o
   5  14   1      129.32      125.69      5.37 o
   6  14   1      132.78      141.34      9.10 o
   7  14   1       89.67       93.17     13.35 o
   8  14   1       42.79       41.95     11.44 o
   9  14   1        1.71       -8.45     10.62 o
   0  15   1      262.04      246.57     13.19 o
   1  15   1      328.65      329.52     11.88 o
   2  15   1      114.07      113.45      4.82 o
   3  15   1      185.46      170.30      6.66 o
   4  15   1       71.92       66.38      3.52 o
   5  15   1       85.73       92.44      6.68 o
   6  15   1       13.68       26.69      5.86 o
   7  15   1      175.93      177.62     17.44 o
   8  15   1       18.75       12.26     10.62 o
   9  15   1       20.23       -1.63     10.90 o
   1  16   1       20.64       25.72      2.24 o
   2  16   1      304.17      315.93     11.27 o
   3  16   1      148.94      143.92      5.88 o
   4  16   1      126.85      122.33      5.25 o
   5  16   1       63.16       56.39      9.81 o
   6  16   1       47.67       38.68     10.08 o
   7  16   1       55.13       70.56     13.08 o
   8  16   1       24.36       18.80     11.17 o
   9  16   1       27.15       22.34     11.99 o
   0  17   1      904.14      919.68     36.63 o
   1  17   1       19.13       25.09      2.27 o
   2  17   1       25.76       31.65      2.63 o
   3  17   1       55.14       53.14      3.32 o
   4  17   1       66.84       66.10      4.22 o
   5  17   1       51.51       69.20     10.62 o
   6  17   1       18.70        5.72      8.45 o
   7  17   1       37.93       31.87     10.62 o
   8  17   1       22.80       20.43     10.90 o
   9  17   1       29.45       14.17     11.44 o
   1  18   1       37.42       45.72      3.02 o
   2  18   1      240.27      243.81     10.97 o
   3  18   1       43.67       44.51      3.72 o
   4  18   1       70.35       74.22      5.87 o
   5  18   1       60.71       56.66     10.35 o
   6  18   1        0.93       -7.36      7.36 o
   7  18   1        4.10       -8.45      8.45 o
   8  18   1       20.40       22.34     11.17 o
   9  18   1        7.36        5.72     11.17 o
   0  19   1      178.51      172.53      9.92 o
   1  19   1       40.35       46.68      4.36 o
   2  19   1       20.12       26.34      3.11 o
   3  19   1        4.99        3.52      2.33 o
   4  19   1       45.35       48.07      3.87 o
   5  19   1       16.84       11.99      7.36 o
   6  19   1        9.37        9.53      8.45 o
   7  19   1        6.30       -3.00      8.99 o
   8  19   1       14.54       17.98     10.90 o
   1  20   1       97.08      101.51      5.61 o
   2  20   1       48.75       50.71      4.04 o
   3  20   1       12.39        8.39      3.80 o
   4  20   1       31.69       32.73      4.70 o
   5  20   1       37.79       47.95      9.26 o
   6  20   1       60.25       62.66     11.44 o
   7  20   1       12.51        2.18      9.53 o
   8  20   1        7.13        4.09     10.35 o
   0  21   1      282.70      296.99     15.89 o
   1  21   1      413.19      420.40     17.92 o
   2  21   1       79.11       81.07      6.27 o
   3  21   1       22.04       28.57      4.69 o
   4  21   1        8.20       11.29      3.33 o
   5  21   1       89.25       88.27     11.44 o
   6  21   1       11.57       12.80      8.17 o
   7  21   1       23.04        5.18      9.53 o
   8  21   1        1.01       -9.26      9.26 o
   1  22   1      329.25      350.35     18.78 o
   2  22   1       83.47      102.43      7.29 o
   3  22   1       80.10       91.81     10.35 o
   4  22   1      142.18      132.55      8.50 o
   5  22   1       30.14       41.68      9.26 o
   6  22   1       54.74       59.12     11.71 o
   7  22   1        9.89        0.00      8.99 o
   8  22   1        3.19       -9.81      9.81 o
   0  23   1      713.37      715.67     52.58 o
   1  23   1      673.26      653.69     34.09 o
   2  23   1       55.89       69.37     10.22 o
   3  23   1      246.75      231.56     19.61 o
   4  23   1       63.07       73.16      8.85 o
   5  23   1      155.85      141.12     15.26 o
   6  23   1       20.65       16.89      9.26 o
   7  23   1        8.45        5.45      8.99 o
   8  23   1        0.52      -10.08     10.08 o
   1  24   1       35.80       66.39      6.43 o
   2  24   1      191.70      168.66     17.03 o
   3  24   1      215.94      214.94     19.07 o
   4  24   1        2.88        3.14      3.71 o
   5  24   1       72.55       83.09     12.26 o
   6  24   1        1.05       -6.54      7.90 o
   7  24   1        6.06       -8.99      8.99 o
   0  25   1      294.30      317.65     25.06 o
   1  25   1      286.78      274.61     15.88 o
   2  25   1       32.84       39.53      7.36 o
   3  25   1       40.43       53.12      9.53 o
   4  25   1       55.01       58.46      6.00 o
   5  25   1        8.83        7.36      8.45 o
   6  25   1        5.22        5.18      8.72 o
   7  25   1        3.55       -7.63      9.53 o
   1  26   1        0.89        4.35      3.86 o
   2  26   1        7.82        1.09      6.27 o
   3  26   1       62.68       52.31      9.81 o
   4  26   1        8.41        6.34      4.12 o
   5  26   1       29.75       19.89      9.26 o
   6  26   1       22.03       10.62      9.26 o
   7  26   1        6.43       -8.17      9.81 o
   0  27   1      105.19      109.52     11.99 o
   1  27   1       44.94       46.80      5.85 o
   2  27   1       10.33       16.89      7.36 o
   3  27   1       13.72        2.45      6.81 o
   4  27   1       68.79       74.10     11.44 o
   5  27   1        9.00        5.99      8.45 o
   6  27   1       13.98       10.08     10.08 o
   7  27   1        3.54       -8.99      9.53 o
   1  28   1       13.05       17.87      4.69 o
   2  28   1       67.90       72.74     10.90 o
   3  28   1        0.91       -1.09      6.81 o
   4  28   1       15.80       12.26      8.17 o
   5  28   1        4.16       -3.00      7.90 o
   6  28   1        1.33       -8.45      8.45 o
   0  29   1        8.00        6.27      6.27 o
   1  29   1       13.62       26.00      5.16 o
   2  29   1        1.50       -4.36      6.27 o
   3  29   1        4.20       -6.27      6.54 o
   4  29   1        0.03       -4.63      7.08 o
   5  29   1        3.13       -1.63      8.17 o
   6  29   1        2.36       -8.72      8.72 o
   1  30   1        9.06       17.10      4.69 o
   2  30   1        1.49        2.45      6.54 o
   3  30   1        3.03       -1.91      7.36 o
   4  30   1        1.67       -2.72      7.36 o
   5  30   1        0.20       -7.90      7.90 o
   6  30   1       11.61       10.62     10.08 o
   0  31   1        3.04        3.00      6.27 o
   1  31   1       18.04       28.60      7.90 o
   2  31   1        7.79       13.08      7.63 o
   3  31   1        2.80        4.09      7.63 o
   4  31   1        2.91       -3.54      8.17 o
   5  31   1        9.06       -0.27      8.99 o
   1  32   1        1.80        4.63      6.54 o
   2  32   1        5.16        2.72      7.36 o
   3  32   1        1.28       -1.36      7.36 o
   4  32   1        0.80        4.90      8.45 o
   5  32   1        8.85       12.53     10.08 o
   0  33   1       10.70       17.71      7.36 o
   1  33   1        2.46        7.63      7.36 o
   2  33   1        0.20        3.00      7.90 o
   3  33   1        2.21       -7.90      7.90 o
   4  33   1        7.30        3.81      9.26 o
   5  33   1        8.16       12.26     10.35 o
   1  34   1       19.91       47.95      9.81 o
   2  34   1        0.27        6.81      8.17 o
   3  34   1        6.58        7.90      8.99 o
   4  34   1        1.51       -5.45      9.26 o
   1  35   1       13.66       32.96      9.53 o
   2  35   1        5.48       18.80      9.26 o
   3  35   1       13.85       28.60     10.62 o
   1  36   1        7.89        5.72      8.45 o
   2  36   1        3.89       14.44      9.26 o
   3  36   1        6.25        8.17      9.81 o
   1  37   1       17.03       37.59     10.62 o
   2  37   1        1.42        7.90      9.53 o
   0   0   2     8164.26     7595.99    742.09 o
   2   0   2     1172.67     1180.82     55.43 o
   4   0   2     2174.69     2985.10    145.11 o
   6   0   2      241.24      242.46     19.34 o
   8   0   2       41.98       42.77      8.17 o
  10   0   2       20.18       -2.45      8.17 o
   1   1   2     1183.81     1085.83     41.34 o
   2   1   2      225.95      275.24     32.15 o
   3   1   2     1405.29     1442.58     80.45 o
   4   1   2     2202.90     2798.39    133.06 o
   6   1   2      299.95      322.35     56.12 o
   7   1   2       83.03       67.15      5.97 o
   8   1   2       26.31       24.82      5.00 o
   9   1   2        2.07        5.25      5.00 o
  10   1   2        2.88       -7.90      7.90 o
   0   2   2      104.13       76.27      4.22 o
   1   2   2      145.29      167.50      5.76 o
   2   2   2     2205.75     2013.93     94.20 o
   3   2   2     1153.66     1360.62     46.88 o
   4   2   2     1764.33     2275.58    148.20 o
   5   2   2       55.64       57.97      5.20 o
   6   2   2       88.91      101.34     10.62 o
   7   2   2        0.56        5.86      3.84 o
   8   2   2        3.64       10.25      7.63 o
   9   2   2        7.58       12.80      7.49 o
  10   2   2        2.58       -7.90      7.90 o
   1   3   2      938.68      842.62     24.65 o
   2   3   2     2323.39     2061.64     96.90 o
   3   3   2     1109.57     1343.21    137.44 o
   5   3   2      265.93      284.94     10.96 o
   7   3   2        0.75        7.11      6.67 o
   8   3   2       10.90       20.21      4.84 o
   9   3   2       13.44       16.74      7.63 o
  10   3   2        2.64       -7.90      7.90 o
   0   4   2     1686.05     1399.25    107.20 o
   1   4   2      562.76      526.43     32.08 o
   2   4   2      129.09      171.08     13.08 o
   3   4   2      377.13      531.23     34.05 o
   5   4   2       69.79       92.47      4.56 o
   6   4   2      111.78      105.85     16.48 o
   7   4   2       23.93       27.65      9.67 o
   8   4   2       10.49       14.28      4.71 o
   9   4   2       14.81       30.24      7.22 o
   1   5   2      961.41      800.21     38.43 o
   2   5   2      386.11      331.37     16.86 o
   3   5   2      316.60      286.94     15.69 o
   4   5   2        0.84        6.65      7.36 o
   5   5   2      159.35      150.81      8.51 o
   6   5   2       49.94       50.49      5.27 o
   7   5   2       11.90        3.54      5.18 o
   8   5   2        1.98       19.88      5.86 o
   9   5   2       39.71       43.68      7.49 o
   0   6   2     1106.38      889.06     43.99 o
   1   6   2       79.31       71.14      4.74 o
   2   6   2      560.98      528.78     21.16 o
   3   6   2       52.10       45.80      4.50 o
   4   6   2      141.50      133.54      7.70 o
   5   6   2        8.50       18.61      2.93 o
   6   6   2       22.30       27.77      4.42 o
   7   6   2       45.14       46.59      7.90 o
   8   6   2       34.81       55.17     10.76 o
   9   6   2       29.21       34.29      6.14 o
   1   7   2       28.31       26.65      2.12 o
   2   7   2      123.03      105.02      5.87 o
   3   7   2       23.53       20.70      4.36 o
   4   7   2      178.57      161.63      8.96 o
   5   7   2       31.35       33.56      3.46 o
   6   7   2       85.36       77.59      7.22 o
   7   7   2      122.46      117.02      8.56 o
   8   7   2       94.62       92.41      7.52 o
   9   7   2       43.24       33.24     10.62 o
   0   8   2     1242.97     1125.55     83.91 o
   1   8   2      488.19      462.04     15.80 o
   2   8   2      193.98      179.44      7.70 o
   3   8   2      206.21      196.46      8.31 o
   4   8   2       27.75       33.10      3.85 o
   5   8   2      127.98       98.99      5.61 o
   6   8   2       32.23       41.57      5.58 o
   7   8   2      222.26      183.39     11.84 o
   8   8   2       54.38       60.22     10.62 o
   9   8   2       28.36       32.69     10.62 o
   1   9   2      570.36      512.01     19.81 o
   2   9   2      224.21      234.60     15.16 o
   3   9   2       54.79       70.95      6.39 o
   4   9   2       22.22       18.53      4.90 o
   5   9   2        5.96       12.40      7.22 o
   6   9   2       16.13       13.58      9.13 o
   7   9   2        8.71       15.87      4.71 o
   8   9   2       23.42       25.92      5.59 o
   9   9   2       11.22        5.72      9.53 o
   0  10   2     2016.69     2013.40     90.37 o
   1  10   2      585.94      592.26     20.01 o
   2  10   2      113.82      124.92      5.66 o
   3  10   2      270.67      255.70     10.68 o
   4  10   2      197.26      183.71      8.09 o
   5  10   2       36.06       36.51      7.08 o
   6  10   2       25.93       20.70      6.13 o
   7  10   2        2.54        3.80      7.76 o
   8  10   2       35.28       48.38      6.54 o
   9  10   2        3.77        4.90      9.81 o
   1  11   2       99.95      105.13      4.44 o
   2  11   2      140.19      149.17      6.65 o
   3  11   2       86.80       85.59      4.55 o
   4  11   2       25.76       30.99      2.87 o
   5  11   2       88.03       77.10      8.99 o
   6  11   2       38.97       39.38      5.30 o
   7  11   2       64.41       52.74      6.34 o
   8  11   2        7.46        6.68      4.78 o
   9  11   2        7.31       -1.91      9.53 o
   0  12   2      942.38      856.10     40.86 o
   1  12   2      105.97      116.08      4.62 o
   2  12   2      200.91      171.09      7.65 o
   3  12   2      541.18      501.74     20.27 o
   4  12   2      127.63      122.36      5.90 o
   5  12   2       57.70       65.11      8.99 o
   6  12   2        7.86       10.46      4.12 o
   7  12   2       38.48       38.87      5.94 o
   8  12   2       14.16        8.72      9.26 o
   9  12   2       16.36        4.36     10.62 o
   1  13   2      152.41      142.13      5.57 o
   2  13   2      279.35      287.01     11.68 o
   3  13   2      141.63      138.00      6.53 o
   4  13   2       37.91       38.97      3.98 o
   5  13   2        3.64        4.90      5.72 o
   6  13   2      117.53      105.74      7.59 o
   7  13   2        2.98        6.21      4.28 o
   8  13   2       55.29       34.87     11.17 o
   9  13   2        3.92       -8.99      9.53 o
   0  14   2     1280.44     1281.01     67.97 o
   1  14   2      335.61      320.34     11.47 o
   2  14   2      181.26      189.02      8.33 o
   3  14   2       60.75       59.34      3.89 o
   4  14   2      126.44      126.72      7.83 o
   5  14   2       67.90       73.56      9.81 o
   6  14   2       44.22       75.46     10.08 o
   7  14   2       32.10       32.74      5.49 o
   8  14   2        2.75       -1.63      8.72 o
   9  14   2        6.25       -2.18     10.35 o
   1  15   2       48.78       44.44      2.79 o
   2  15   2       35.10       40.37      3.28 o
   3  15   2      157.22      146.60      7.05 o
   4  15   2      146.76      151.99      8.88 o
   5  15   2      298.09      290.13     23.43 o
   6  15   2      123.63      119.60     13.35 o
   7  15   2       49.63       51.86      6.40 o
   8  15   2        9.80       -8.72      8.72 o
   9  15   2        4.20        2.45     10.90 o
   0  16   2      139.08      116.62      7.13 o
   1  16   2       13.43       13.04      2.02 o
   2  16   2       53.82       50.81      3.71 o
   3  16   2       28.65       36.80      4.25 o
   4  16   2      110.96      101.71      7.18 o
   5  16   2      157.68      150.11     14.71 o
   6  16   2       82.96       90.45     11.71 o
   7  16   2       24.14       24.75      5.34 o
   8  16   2       12.54        3.27      9.81 o
   9  16   2        0.63      -10.08     10.08 o
   1  17   2       90.69       81.54      4.01 o
   2  17   2      230.96      218.06      9.53 o
   3  17   2       25.71       26.49      4.19 o
   4  17   2       54.17       44.47      8.04 o
   5  17   2       44.90       35.14      8.45 o
   6  17   2       50.25       73.01     10.90 o
   7  17   2       22.83       21.98      5.44 o
   8  17   2       25.06       21.79     10.90 o
   0  18   2       99.89       89.23      6.16 o
   1  18   2        2.17        2.15      1.79 o
   2  18   2        5.32        8.32      2.23 o
   3  18   2      191.86      169.61     10.47 o
   4  18   2        2.26        1.15      6.40 o
   5  18   2       33.33       29.97      8.17 o
   6  18   2       27.17       29.97      8.99 o
   7  18   2       43.54       52.58     11.44 o
   8  18   2       13.64       -2.72     10.08 o
   1  19   2       40.98       45.13      3.71 o
   2  19   2      209.90      219.32     12.03 o
   3  19   2       79.89       78.68      6.67 o
   4  19   2      100.58       68.92     10.35 o
   5  19   2       28.91       26.15      8.17 o
   6  19   2       55.66       49.31     10.62 o
   7  19   2       19.91       14.44      9.53 o
   8  19   2        2.37       -9.81      9.81 o
   0  20   2      366.31      363.42     27.24 o
   1  20   2       84.18       84.99      4.92 o
   2  20   2        6.90       15.24      3.92 o
   3  20   2        8.53        6.59      4.90 o
   4  20   2       99.40       87.72     10.90 o
   5  20   2       44.12       44.95      9.53 o
   6  20   2        7.84        6.81      8.17 o
   7  20   2       40.83       38.41     11.17 o
   8  20   2        3.05       -8.17     10.08 o
   1  21   2      187.08      201.13     11.17 o
   2  21   2       10.29       10.21      3.92 o
   3  21   2       43.57       54.47      5.82 o
   4  21   2       40.13       38.14      8.72 o
   5  21   2        0.04       -4.90      6.54 o
   6  21   2       25.46       34.05      9.53 o
   7  21   2        1.45        3.27      9.26 o
   8  21   2        4.39       -0.54     10.62 o
   0  22   2      522.88      549.21     38.14 o
   1  22   2      652.17      674.33     34.48 o
   2  22   2      435.45      393.66     31.06 o
   3  22   2       81.53       65.65      9.53 o
   4  22   2       38.16       34.60      8.72 o
   5  22   2       28.34       23.43      8.72 o
   6  22   2       19.14       22.61      9.26 o
   7  22   2       11.87        0.27      8.99 o
   8  22   2       10.83       17.16     11.44 o
   1  23   2      120.28      144.07      9.05 o
   2  23   2      318.14      299.67     24.52 o
   3  23   2       54.29       59.39      9.81 o
   4  23   2       10.96       14.17      7.36 o
   5  23   2       48.99       44.68     10.08 o
   6  23   2       22.08       28.06      9.81 o
   7  23   2       38.95       42.50     11.99 o
   0  24   2      150.64      153.65     13.08 o
   1  24   2      106.03       99.44     10.35 o
   2  24   2       21.69       27.79      7.36 o
   3  24   2       94.92       84.45     10.90 o
   4  24   2       21.98       21.52      7.90 o
   5  24   2       99.30       89.08     11.99 o
   6  24   2       22.54       25.88      9.81 o
   7  24   2       31.68       32.69     11.44 o
   1  25   2        5.08        8.99      5.45 o
   2  25   2       66.54       70.01     10.08 o
   3  25   2       10.18        3.00      6.81 o
   4  25   2       75.05       62.11     11.17 o
   5  25   2        4.28       -6.27      7.36 o
   6  25   2        5.78        1.91      8.45 o
   7  25   2        6.70        8.72      9.81 o
   0  26   2      300.72      292.86     22.61 o
   1  26   2       73.77       73.28      9.26 o
   2  26   2       14.60       12.53      6.54 o
   3  26   2       26.98       23.70      8.17 o
   4  26   2        5.80       -6.27      7.36 o
   5  26   2        1.13       -7.08      7.08 o
   6  26   2        0.24       -7.90      7.90 o
   7  26   2        3.41       -0.27     10.08 o
   1  27   2        1.51        1.09      5.72 o
   2  27   2       45.59       45.77      8.72 o
   3  27   2       11.14       10.90      7.36 o
   4  27   2       10.79        1.63      7.63 o
   5  27   2        4.65       -4.36      7.90 o
   6  27   2       12.84       -3.81      8.72 o
   0  28   2       52.11       58.84      8.99 o
   1  28   2       24.61       31.60      8.17 o
   2  28   2        9.61       15.80      6.81 o
   3  28   2        3.18       -0.82      6.81 o
   4  28   2        8.20       11.17      7.90 o
   5  28   2        5.15       -7.90      7.90 o
   6  28   2        0.64       -8.45      8.45 o
   1  29   2       13.10        5.72      6.54 o
   2  29   2       10.47       14.44      7.08 o
   3  29   2        2.78       -3.54      6.81 o
   4  29   2        1.54       -7.08      7.08 o
   5  29   2        4.74       -8.17      8.17 o
   6  29   2        6.40       -5.99      9.26 o
   1  30   2        0.45        2.45      6.27 o
   2  30   2        3.48        0.54      6.81 o
   3  30   2        1.37       -3.00      7.08 o
   4  30   2        0.17        0.82      7.90 o
   5  30   2        0.03       -3.27      8.45 o
   1  31   2        3.74        4.09      6.54 o
   2  31   2        2.78        2.72      7.36 o
   3  31   2       13.37        8.45      8.45 o
   4  31   2        9.06        0.82      7.90 o
   5  31   2        3.92       -7.63      7.63 o
   1  32   2        2.25        1.63      6.81 o
   2  32   2       10.33       14.71      8.45 o
   3  32   2       15.42       28.33      9.26 o
   4  32   2       18.87       31.06     10.35 o
   5  32   2        1.36        1.91      9.26 o
   1  33   2        1.58        1.91      7.08 o
   2  33   2        8.05        7.63      8.45 o
   3  33   2        7.40       26.70      9.81 o
   4  33   2        3.08        9.53      8.72 o
   2  34   2        0.53        2.72      7.90 o
   3  34   2        0.20       -2.18      8.17 o
   4  34   2        2.31       -6.27      8.99 o
   2  35   2       12.88       25.61      9.53 o
   3  35   2        7.36       14.44      9.81 o
   2  36   2        7.30       14.71      9.26 o
   2   0   3      906.57      919.04     64.29 o
   4   0   3       25.30       48.31      4.52 o
   6   0   3      660.56      637.48     46.31 o
   8   0   3      127.97      100.80     10.90 o
   0   1   3     2036.04     1707.71     93.85 o
   1   1   3      213.33      263.45     10.14 o
   2   1   3       78.62       97.99      4.72 o
   3   1   3      224.57      252.46      9.43 o
   4   1   3       11.45       29.64      6.27 o
   5   1   3      168.24      170.31     10.21 o
   6   1   3      219.45      322.51     42.36 o
   7   1   3        4.18       12.74      8.72 o
   8   1   3       66.06       65.48      7.08 o
   9   1   3       11.29       13.42      5.00 o
   1   2   3      134.46      234.01     12.14 o
   2   2   3       84.36       96.90      4.70 o
   3   2   3       91.86      131.31     10.08 o
   4   2   3      171.21      189.96      7.53 o
   5   2   3       60.31       85.93      6.45 o
   6   2   3      212.08      177.89     15.53 o
   7   2   3        0.50        6.80      9.40 o
   8   2   3       29.99       41.13      8.31 o
   9   2   3        5.15        2.49      4.58 o
   0   3   3      647.09      843.43     56.12 o
   1   3   3     1272.56     1279.74     43.33 o
   2   3   3      120.08      130.84      6.53 o
   3   3   3      319.54      400.61     27.83 o
   4   3   3       77.59      101.33      4.80 o
   5   3   3       81.54       91.00     19.61 o
   6   3   3       95.63       93.99     10.35 o
   7   3   3       61.28       51.76      8.45 o
   8   3   3        9.13       15.93     12.12 o
   9   3   3        6.71       12.11      5.16 o
   1   4   3     1270.15     1163.50     45.74 o
   2   4   3      139.75      152.36      9.81 o
   3   4   3      806.17      718.16     35.71 o
   4   4   3       91.48       98.09      6.53 o
   5   4   3       97.53       92.90      9.53 o
   6   4   3       81.51      117.28     10.35 o
   7   4   3        4.21       18.80      6.54 o
   8   4   3       14.19       15.19      5.18 o
   9   4   3        8.71        9.37      5.04 o
   0   5   3      339.19      304.69     35.96 o
   1   5   3      546.92      534.17     20.70 o
   2   5   3       20.61       27.15      3.70 o
   3   5   3      110.16      119.90      7.71 o
   4   5   3       13.21       24.40      3.64 o
   5   5   3      223.19      201.32     17.98 o
   6   5   3        3.11       20.70      6.54 o
   7   5   3      109.04      133.59     17.71 o
   8   5   3        0.54        3.60      4.32 o
   9   5   3       34.56       22.41      5.63 o
   1   6   3       50.48       52.91      4.77 o
   2   6   3      134.61      106.16      5.08 o
   3   6   3       89.71       92.53      6.51 o
   4   6   3       45.28       51.76      6.27 o
   5   6   3      490.86      439.79     22.92 o
   6   6   3      146.90      153.22      9.94 o
   7   6   3      210.11      195.96     13.49 o
   8   6   3        0.30       -1.44      6.67 o
   9   6   3       11.43        9.68      5.17 o
   0   7   3      121.44       93.06      5.47 o
   1   7   3      551.89      459.06     17.26 o
   2   7   3       36.67       38.32      2.86 o
   3   7   3       27.12       28.15      4.50 o
   4   7   3       48.89       44.41      6.54 o
   5   7   3      371.69      337.34     18.69 o
   6   7   3      183.78      163.54     10.20 o
   7   7   3      101.34      108.25      8.08 o
   8   7   3       25.44       20.27      4.94 o
   9   7   3        4.91        0.46      7.22 o
   1   8   3      214.12      196.05      8.44 o
   2   8   3      155.58      149.99      6.50 o
   3   8   3       49.90       44.15      4.05 o
   4   8   3        3.68        4.36      4.09 o
   5   8   3      115.16      129.95     11.99 o
   6   8   3       51.85       64.92      5.96 o
   7   8   3        9.74       20.03      5.18 o
   8   8   3        0.27       -3.04      5.86 o
   9   8   3        2.99        0.20      6.40 o
   0   9   3      442.28      407.27     19.84 o
   1   9   3      699.18      702.74     23.18 o
   2   9   3      121.65      129.39      6.34 o
   3   9   3       98.61       92.98      4.77 o
   4   9   3       39.85       35.69      6.54 o
   5   9   3      185.23      144.66     13.89 o
   6   9   3        0.32        5.54      3.92 o
   7   9   3        5.81        3.60      4.25 o
   8   9   3        5.67        4.32     11.03 o
   9   9   3        0.62       -4.13      6.67 o
   1  10   3      129.69      127.03      5.99 o
   2  10   3      846.08      748.56     29.08 o
   3  10   3       40.21       39.11      4.07 o
   4  10   3       27.06       24.79      5.72 o
   5  10   3       22.27       17.44      5.99 o
   6  10   3      114.98       92.94      7.21 o
   7  10   3       32.39       29.64      5.45 o
   8  10   3        3.73       -0.56      7.49 o
   9  10   3        2.19       -0.05      4.83 o
   0  11   3      263.53      241.29     12.23 o
   1  11   3       40.03       37.33      3.05 o
   2  11   3       24.14       25.18      4.63 o
   3  11   3        3.26        6.49      2.22 o
   4  11   3       19.16       19.89      5.45 o
   5  11   3        6.27        6.81      5.45 o
   6  11   3       19.55       30.67      6.95 o
   7  11   3       27.59       24.64      5.11 o
   8  11   3        1.66       -1.48      6.95 o
   9  11   3        8.96        4.45      6.40 o
   1  12   3       51.72       50.68      2.84 o
   2  12   3      208.35      185.12      8.33 o
   3  12   3       43.05       49.75      3.99 o
   4  12   3       39.49       35.14      6.54 o
   5  12   3      106.96       87.99      9.81 o
   6  12   3        7.33        3.37      4.22 o
   7  12   3        1.74        1.51      4.03 o
   8  12   3        7.15       -5.25      7.76 o
   9  12   3       13.80       -8.45      8.99 o
   0  13   3      398.14      335.44     16.66 o
   1  13   3       29.87       35.54      2.58 o
   2  13   3      151.31      146.26      7.02 o
   3  13   3      106.33       97.39      6.05 o
   4  13   3      214.05      182.53     15.80 o
   5  13   3        7.70       12.80      5.72 o
   6  13   3        0.37       -0.82      5.72 o
   7  13   3        0.32       -3.83      3.83 o
   8  13   3        6.45        4.36      4.99 o
   9  13   3        2.84       -8.72      8.72 o
   1  14   3        3.86        3.86      1.71 o
   2  14   3       21.78       31.23      4.22 o
   3  14   3       32.52       43.67      4.06 o
   4  14   3       61.02       75.19      8.17 o
   5  14   3        3.97        1.63      5.45 o
   6  14   3        4.93       -5.18      5.99 o
   7  14   3       12.20        6.27      4.52 o
   8  14   3        3.52       -1.49      5.04 o
   0  15   3        3.78        3.89      2.62 o
   1  15   3      188.40      176.40      7.08 o
   2  15   3      268.12      248.00     13.67 o
   3  15   3      339.66      302.23     16.06 o
   4  15   3      236.89      219.03     18.25 o
   5  15   3       51.87       48.76      8.72 o
   6  15   3        4.42       -1.09      6.27 o
   7  15   3        3.48       -4.18      4.18 o
   8  15   3        2.33        3.43      4.99 o
   1  16   3      106.90      114.45      5.65 o
   2  16   3       84.08       97.28     12.26 o
   3  16   3      612.94      541.73     26.74 o
   4  16   3      143.85      156.92     13.89 o
   5  16   3      105.30       77.91      9.81 o
   6  16   3       20.39       14.98      7.63 o
   7  16   3        3.34        1.40      4.58 o
   8  16   3        1.51       -4.15      4.83 o
   0  17   3       20.36       28.06      5.18 o
   1  17   3       40.14       44.84      3.68 o
   2  17   3       24.03       34.06      6.40 o
   3  17   3       66.48       93.90     15.66 o
   4  17   3      129.15      104.88     11.17 o
   5  17   3       16.02       20.98      7.08 o
   6  17   3       19.17       11.44      7.36 o
   7  17   3        5.86       -2.65      4.58 o
   8  17   3        1.28       -3.00      9.26 o
   1  18   3       64.70       65.02      7.22 o
   2  18   3       51.35       55.95      5.17 o
   3  18   3       46.98       44.34      5.11 o
   4  18   3       62.07       64.02      9.53 o
   5  18   3       68.43       56.66      9.81 o
   6  18   3        9.40        5.99      6.81 o
   7  18   3       10.96        7.10      4.94 o
   8  18   3        0.96       -7.36      8.99 o
   0  19   3       34.54       50.67      6.54 o
   1  19   3      371.93      404.01     28.88 o
   2  19   3      101.72       94.96      9.53 o
   3  19   3       15.35        7.35      3.78 o
   4  19   3       55.47       59.39      9.26 o
   5  19   3       55.70       53.67      9.26 o
   6  19   3        6.33       -1.36      7.08 o
   7  19   3        7.97       -7.08      8.17 o
   8  19   3        6.52       -8.99      8.99 o
   1  20   3      103.22      131.58     11.17 o
   2  20   3      115.41      117.81      7.87 o
   3  20   3       62.43       61.84      9.53 o
   4  20   3        0.93       -4.90      5.72 o
   5  20   3       17.31        7.63      7.08 o
   6  20   3        6.73        5.72      7.90 o
   7  20   3        1.85       -7.90      7.90 o
   8  20   3        6.91        7.90     10.35 o
   0  21   3      371.18      307.84     24.79 o
   1  21   3      206.73      193.42     16.07 o
   2  21   3      227.02      203.23     17.44 o
   3  21   3      149.79      138.67     13.89 o
   4  21   3       40.10       35.69      8.72 o
   5  21   3        1.63       -3.00      6.54 o
   6  21   3        0.48       -7.08      7.08 o
   7  21   3        0.28       -8.17      8.17 o
   1  22   3        1.62       10.08      5.18 o
   2  22   3       27.13       19.34      7.08 o
   3  22   3       86.18       74.92     10.35 o
   4  22   3       27.58       36.51      8.72 o
   5  22   3       27.19       20.16      8.72 o
   6  22   3       26.58       24.79      9.26 o
   7  22   3        3.21        0.00      9.26 o
   0  23   3      120.32      100.53     11.44 o
   1  23   3       15.29        6.81      5.99 o
   2  23   3        6.41       -5.18      5.72 o
   3  23   3      119.48      107.06     11.99 o
   4  23   3       97.16       79.00     11.17 o
   5  23   3       60.05       39.50     10.08 o
   6  23   3       21.25       15.26      9.26 o
   7  23   3        9.23        5.18     10.08 o
   1  24   3        0.82       -5.18      5.18 o
   2  24   3        0.27       -5.18      5.18 o
   3  24   3       35.55       42.50      8.99 o
   4  24   3       52.94       51.76     10.08 o
   5  24   3       49.06       53.12     10.90 o
   6  24   3        2.99       -3.54      8.45 o
   7  24   3       18.30        8.99     10.35 o
   1  25   3       35.67       28.60      7.36 o
   2  25   3       35.23       35.69      8.17 o
   3  25   3       25.50       28.88      8.17 o
   4  25   3        3.70       -6.81      6.81 o
   5  25   3       14.91       -7.08      7.63 o
   6  25   3        5.60       -7.63      8.17 o
   1  26   3        6.13        7.08      5.72 o
   2  26   3       21.57       17.98      7.36 o
   3  26   3        2.59       -1.36      6.27 o
   4  26   3       17.09        5.45      7.63 o
   5  26   3        7.83       -0.54      8.17 o
   6  26   3        3.95       -8.45      8.45 o
   1  27   3       34.80       29.69      7.63 o
   2  27   3       25.77       21.52      7.63 o
   3  27   3        0.85       -2.18      6.27 o
   4  27   3        9.74       10.90      7.63 o
   5  27   3        0.05       -6.27      7.08 o
   6  27   3        8.76       -8.17      8.17 o
   1  28   3        1.56        4.36      5.72 o
   2  28   3        6.86        0.82      6.54 o
   3  28   3       19.65       11.17      7.90 o
   4  28   3        4.39        5.72      7.90 o
   5  28   3       10.13        0.82      8.45 o
   6  28   3        4.12       -0.27      8.72 o
   2  29   3        2.22        2.18      6.54 o
   3  29   3       34.83       35.69      9.53 o
   4  29   3        6.32       -2.72      7.63 o
   5  29   3        3.23       -0.54      8.45 o
   2  30   3        9.40        3.00      7.08 o
   3  30   3        9.22        5.18      7.90 o
   4  30   3        3.80        7.08      8.45 o
   5  30   3        0.84       -8.45      8.45 o
   2  31   3       37.41       50.13     10.08 o
   3  31   3       11.57       23.16      8.99 o
   4  31   3        5.86        6.27      8.72 o
   2  32   3        4.75        7.90      7.63 o
   3  32   3        0.08       -3.00      7.36 o
   4  32   3        0.90       -0.54      8.45 o
   3  33   3        0.30        3.27      8.17 o
   0   0   4      145.99      148.75     11.99 o
   2   0   4      140.29      179.37     10.76 o
   4   0   4      131.34      245.46     19.34 o
   6   0   4        8.21       14.71      5.99 o
   8   0   4      140.44      100.80     10.90 o
   1   1   4       27.08       71.92      7.08 o
   2   1   4      110.31      151.49      5.35 o
   3   1   4       40.83       79.54      5.68 o
   4   1   4      378.59      345.55     19.21 o
   5   1   4        0.97        3.58      6.67 o
   6   1   4        5.01       13.06      4.14 o
   7   1   4        2.14        9.13      4.05 o
   8   1   4       38.33       61.69      7.22 o
   9   1   4        0.59        9.93      4.72 o
   0   2   4       62.22       52.28      4.33 o
   1   2   4      422.41      350.08     29.93 o
   2   2   4      124.42      144.56      7.99 o
   3   2   4      158.25      195.88     14.44 o
   4   2   4       78.62      109.79     10.62 o
   5   2   4        3.46        6.45     12.94 o
   6   2   4       23.82       26.17      9.81 o
   7   2   4       12.18       15.49      6.81 o
   8   2   4       23.96       40.90     11.99 o
   9   2   4        2.27       12.48      4.89 o
   2   3   4      390.62      382.57     16.04 o
   3   3   4       82.38      104.88      8.99 o
   4   3   4      105.13      127.02      8.09 o
   5   3   4       48.53       34.60      7.08 o
   6   3   4       36.69       40.59      6.95 o
   7   3   4       36.56       29.00      5.01 o
   8   3   4       20.42       33.81      8.58 o
   9   3   4        9.62        4.17      5.86 o
   0   4   4      807.21      619.30     24.58 o
   1   4   4      608.14      549.20     16.56 o
   2   4   4       98.76      128.73      7.20 o
   3   4   4      112.31      108.15     10.08 o
   4   4   4       76.37      113.69      7.71 o
   5   4   4       43.58       35.96      7.36 o
   6   4   4       56.38       57.65      5.74 o
   7   4   4       14.59       19.16      4.61 o
   8   4   4       13.05       16.85      4.72 o
   9   4   4        8.20        8.45      5.86 o
   1   5   4       95.11       96.18      6.27 o
   2   5   4       51.83       51.88      3.05 o
   3   5   4      156.61      161.18     15.94 o
   4   5   4       99.51      195.33     14.44 o
   5   5   4      119.36      137.89     19.89 o
   6   5   4       44.25       53.59      5.77 o
   7   5   4       16.17       15.88      4.52 o
   8   5   4        5.24       15.99      4.69 o
   9   5   4        8.46       11.82      5.04 o
   0   6   4      228.80      187.32     10.90 o
   1   6   4       63.68       74.65      3.61 o
   2   6   4       48.17       53.59      3.65 o
   3   6   4      301.28      272.84     18.39 o
   4   6   4      434.86      371.05     28.60 o
   5   6   4      218.65      209.73     16.62 o
   6   6   4       21.41       31.83      4.62 o
   7   6   4       17.30       17.98      4.62 o
   8   6   4       14.07       18.75      4.89 o
   1   7   4      133.02      132.43      5.67 o
   2   7   4        5.58        7.83      2.79 o
   3   7   4      166.83      164.43     17.16 o
   4   7   4      227.11      254.72     18.80 o
   5   7   4      112.04      118.60      7.99 o
   6   7   4       68.09       55.77      5.87 o
   7   7   4       11.39        7.08      4.24 o
   8   7   4       15.46       23.93      5.27 o
   0   8   4      112.59       85.16      7.36 o
   1   8   4      304.88      282.00      9.98 o
   2   8   4      178.68      180.09      9.25 o
   3   8   4      257.96      215.55     11.58 o
   4   8   4      164.46      176.53     14.71 o
   5   8   4       31.38       48.49      6.81 o
   6   8   4        6.69       16.66      6.40 o
   7   8   4        2.03       -0.17      4.03 o
   8   8   4       11.83       16.84      5.19 o
   1   9   4       69.12       60.46      4.91 o
   2   9   4       18.07       16.35      4.63 o
   3   9   4       33.95       46.86      5.99 o
   4   9   4       65.70       71.65      7.90 o
   5   9   4       33.93       25.88      6.27 o
   6   9   4       63.03       56.02      6.54 o
   7   9   4        1.10        2.37      4.11 o
   8   9   4        0.33       -0.65      4.58 o
   0  10   4      246.05      195.67     10.68 o
   1  10   4        0.02        1.72      1.97 o
   2  10   4       34.31       39.22      3.84 o
   3  10   4      228.54      187.43     14.98 o
   4  10   4       79.13       62.39      7.90 o
   5  10   4       22.66       26.15      5.99 o
   6  10   4       12.24       11.04      4.14 o
   7  10   4       12.09        4.61      4.31 o
   8  10   4        4.95        1.06      4.65 o
   1  11   4        6.61        6.51      1.82 o
   2  11   4       68.94       64.13      4.89 o
   3  11   4        3.97        3.00      4.09 o
   4  11   4       18.78       17.44      5.45 o
   5  11   4       77.65       62.39      7.90 o
   6  11   4        0.69        2.32      3.85 o
   7  11   4       25.68       22.45      5.00 o
   8  11   4        7.02       -1.57      4.50 o
   0  12   4      261.90      213.50     11.64 o
   1  12   4       35.33       30.20      2.65 o
   2  12   4       60.52       55.67      4.77 o
   3  12   4       32.01       29.15      5.45 o
   4  12   4       95.96       73.56      8.72 o
   5  12   4        3.21        4.09      4.63 o
   6  12   4        6.14        4.90      4.05 o
   7  12   4       17.37       13.21      4.80 o
   8  12   4        0.68        1.58      4.71 o
   1  13   4       10.26       14.33      3.12 o
   2  13   4      129.23      115.04      7.12 o
   3  13   4       15.42       18.80      4.90 o
   4  13   4       30.60       36.51      6.27 o
   5  13   4       22.73       21.52      6.27 o
   6  13   4        2.51       -2.45      5.45 o
   7  13   4        1.69       -3.45      4.11 o
   8  13   4       10.88        4.19      8.45 o
   0  14   4      358.21      314.38     23.16 o
   1  14   4      168.07      161.16      9.22 o
   2  14   4       62.63       69.14      8.58 o
   3  14   4       49.41       48.76      7.08 o
   4  14   4       20.81       21.52      5.72 o
   5  14   4        1.38        0.00      4.63 o
   6  14   4       18.77        8.17      5.99 o
   7  14   4        5.65        0.17      4.38 o
   8  14   4        1.48       -2.43      6.13 o
   1  15   4       51.78       74.92      7.36 o
   2  15   4       52.60       51.98      5.04 o
   3  15   4        1.89        3.54      4.36 o
   4  15   4       10.16       14.98      5.45 o
   5  15   4        8.62        5.72      5.18 o
   6  15   4       11.80       10.08      6.27 o
   7  15   4        6.53        4.73      4.77 o
   8  15   4        3.06       -4.04      4.91 o
   0  16   4      222.93      223.12     16.62 o
   1  16   4      427.02      390.93     26.97 o
   2  16   4      183.78      178.71     14.71 o
   3  16   4      108.77       87.99      9.81 o
   4  16   4       34.44       24.52      6.27 o
   5  16   4        1.77        0.54      5.45 o
   6  16   4        5.74        1.36      5.99 o
   7  16   4        5.54        1.53      4.77 o
   8  16   4       10.20        5.92      5.29 o
   2  17   4      310.43      288.77     21.79 o
   3  17   4       52.10       52.58      7.08 o
   4  17   4       70.10       57.75      8.72 o
   5  17   4        0.15        0.54      5.18 o
   6  17   4        3.92       -4.36      6.27 o
   7  17   4        4.88       -2.13      4.58 o
   0  18   4       66.00       53.94      7.63 o
   1  18   4       16.45       24.25      6.27 o
   2  18   4       14.28       46.86      7.08 o
   3  18   4       19.10       15.80      5.99 o
   4  18   4       16.58       21.25      6.54 o
   5  18   4        5.33        1.09      5.99 o
   6  18   4        3.87       -6.27      6.27 o
   7  18   4       11.46       15.51      5.99 o
   1  19   4       41.83       26.43      7.36 o
   2  19   4       73.31       60.21      8.45 o
   3  19   4      106.54       82.55      9.81 o
   4  19   4       41.28       29.69      7.63 o
   5  19   4        9.42        7.90      6.54 o
   6  19   4        4.59        5.99      7.08 o
   7  19   4        0.19       -7.36      7.36 o
   1  20   4       56.34       55.30      8.72 o
   2  20   4      116.48      101.89     10.62 o
   3  20   4       22.28       30.24      7.36 o
   4  20   4       17.84       16.35      7.08 o
   5  20   4       24.73       14.17      7.36 o
   6  20   4        7.11        0.82      7.36 o
   7  20   4        1.38       -7.90      7.90 o
   1  21   4      136.91      115.24     12.26 o
   2  21   4       50.66       63.48      9.26 o
   3  21   4       66.83       62.93      9.81 o
   4  21   4       15.58       11.99      6.81 o
   5  21   4       30.14       29.15      8.45 o
   6  21   4        5.08        0.54      7.63 o
   7  21   4       13.05        8.17      8.99 o
   1  22   4       21.92       27.52      7.08 o
   2  22   4       56.35       64.84      9.81 o
   3  22   4        3.51       -5.45      5.72 o
   4  22   4        9.83        2.72      6.54 o
   5  22   4       37.53       38.14      8.99 o
   6  22   4       20.81       15.80      8.72 o
   1  23   4        4.37       -0.27      5.99 o
   2  23   4        0.03       -5.99      5.99 o
   3  23   4        2.38       -5.72      5.72 o
   4  23   4        0.58       -6.27      6.27 o
   5  23   4       16.58        8.17      7.90 o
   6  23   4       35.79       25.61      9.81 o
   2  24   4        8.27       -6.27      6.27 o
   3  24   4        1.45       -5.72      5.72 o
   4  24   4        3.66       -6.81      6.81 o
   5  24   4        4.06       -7.08      7.08 o
   6  24   4       14.63       19.07      9.81 o
   2  25   4        1.73       -5.99      5.99 o
   3  25   4        9.04        0.27      7.08 o
   4  25   4       13.00        0.27      7.90 o
   5  25   4       13.77       -3.54      8.17 o
   6  25   4        4.00       -7.90      8.45 o
   2  26   4        2.19       -5.99      5.99 o
   3  26   4        0.08       -6.54      6.54 o
   4  26   4        7.22       -2.45      7.63 o
   5  26   4        1.04       -7.36      7.36 o
   2  27   4       28.22       34.33      8.45 o
   3  27   4        9.01        7.90      7.36 o
   4  27   4       17.35        9.81      8.17 o
   5  27   4        5.17       -7.08      7.08 o
   3  28   4        3.93        1.36      7.08 o
   4  28   4        0.44       -7.08      7.08 o
   5  28   4        0.84       -7.63      7.63 o
   3  29   4        0.88       -7.08      7.08 o
   4  29   4        6.45       -2.72      7.63 o
   3  30   4        1.71       -6.81      6.81 o
   4  30   4        5.81       10.08      8.99 o
   3  31   4        3.77       -3.00      7.63 o
   4   0   5       59.04       68.11      8.17 o
   6   0   5        9.55       26.43      7.08 o
   8   0   5       13.79       18.25      6.81 o
   0   1   5       26.95       26.35      4.24 o
   1   1   5       27.87       26.75      4.33 o
   2   1   5      124.22      180.89     13.62 o
   3   1   5        1.21        6.07      3.45 o
   4   1   5       32.86       35.14      4.72 o
   5   1   5        3.30        4.20      5.58 o
   6   1   5       29.13       31.81     11.85 o
   7   1   5       10.98       11.82      6.54 o
   8   1   5        3.92       10.94      4.52 o
   2   2   5       28.95       50.40      6.27 o
   3   2   5      128.97      132.40     11.44 o
   4   2   5       25.49       27.52      4.43 o
   5   2   5       11.12       10.99      4.14 o
   6   2   5       20.34       18.19      4.42 o
   7   2   5        1.78        6.28      4.14 o
   8   2   5        4.92       15.40      7.76 o
   0   3   5      155.47      139.18      7.89 o
   1   3   5      192.22      176.31     14.39 o
   3   3   5       73.42      104.88      9.81 o
   4   3   5       20.61       30.96      4.52 o
   5   3   5       10.23       10.62      5.86 o
   6   3   5       35.18       32.82      5.10 o
   7   3   5        4.11        5.35      4.22 o
   8   3   5       17.37       13.35      6.54 o
   1   4   5       86.50       79.55      8.72 o
   3   4   5      176.55      205.68     15.53 o
   4   4   5       83.35       73.04      6.95 o
   5   4   5       24.75       33.46      8.04 o
   6   4   5       14.03       24.65      4.61 o
   7   4   5        0.13       -0.27      3.85 o
   8   4   5       17.49       19.83      4.91 o
   0   5   5       54.08       46.88      3.60 o
   1   5   5       22.44       37.79      5.31 o
   2   5   5      165.29      192.33     17.16 o
   3   5   5      116.94      159.37     13.08 o
   4   5   5       21.51       25.61      5.72 o
   5   5   5       50.37       62.26      5.58 o
   6   5   5       12.79       18.00      4.50 o
   7   5   5        9.49       12.26      4.43 o
   8   5   5        1.00        7.08      4.43 o
   1   6   5       46.38      131.04     11.44 o
   2   6   5      397.13      400.47     25.88 o
   3   6   5      159.13      190.97     15.53 o
   4   6   5       29.22       34.05      6.27 o
   5   6   5       60.58       52.26      6.67 o
   6   6   5       11.23       19.39      4.52 o
   7   6   5       15.41       17.62      4.61 o
   8   6   5        4.38        3.95      4.33 o
   0   7   5      137.44      119.89      7.76 o
   1   7   5      429.69      374.22     14.08 o
   3   7   5      209.71      225.57     16.35 o
   4   7   5       24.57       25.61      5.72 o
   5   7   5       18.30       20.50      4.31 o
   6   7   5       19.04       16.35      4.50 o
   7   7   5        1.46       -1.52      3.95 o
   8   7   5        8.36        8.58      4.82 o
   1   8   5       93.76      102.43     10.35 o
   2   8   5       60.90       79.28      7.36 o
   4   8   5        7.61        4.09      4.36 o
   5   8   5       34.03       31.75      4.77 o
   6   8   5       10.58       17.60      4.50 o
   7   8   5        2.12       -0.40      5.45 o
   8   8   5        1.04        4.51      4.72 o
   0   9   5       73.37       53.40      5.99 o
   1   9   5      151.15      145.96      8.08 o
   2   9   5       53.56       65.65      7.63 o
   3   9   5       21.09       17.98      5.18 o
   4   9   5       11.84        5.72      4.63 o
   5   9   5        2.82        9.53      4.90 o
   6   9   5        7.94        7.45      4.03 o
   7   9   5        4.01       -1.50      4.14 o
   1  10   5       25.68       22.34      6.27 o
   2  10   5      119.94      124.50     10.62 o
   3  10   5        8.91        5.72      4.36 o
   4  10   5       14.60       15.26      4.90 o
   5  10   5       21.41       19.34      5.45 o
   6  10   5       27.09       27.37      4.96 o
   7  10   5        4.99        3.01      4.42 o
   0  11   5      143.21      100.80      8.72 o
   1  11   5        7.26       12.26      4.09 o
   2  11   5        1.89        6.27      4.09 o
   3  11   5       47.66       34.05      5.99 o
   4  11   5        3.69        2.45      4.36 o
   5  11   5       14.36       10.35      5.18 o
   6  11   5       15.63        7.95      4.19 o
   7  11   5       13.87        5.04      4.43 o
   1  12   5        5.97        3.54      3.54 o
   2  12   5       81.10       70.56      7.36 o
   3  12   5       32.04       29.97      5.72 o
   4  12   5       12.50        7.36      4.63 o
   5  12   5        8.73        1.09      4.63 o
   6  12   5        3.85        2.61      6.81 o
   7  12   5        4.54        1.55      4.52 o
   1  13   5        9.36       11.17      4.09 o
   2  13   5       10.33       13.89      4.36 o
   3  13   5        8.24        9.81      4.63 o
   4  13   5       14.59       20.43      5.45 o
   5  13   5        1.15       -4.36      4.36 o
   6  13   5        6.95        3.81      5.45 o
   7  13   5        1.48       -4.14      4.14 o
   1  14   5       41.25       41.41      5.99 o
   2  14   5       35.09       38.96      5.45 o
   3  14   5       16.75       17.98      5.18 o
   4  14   5        0.19        6.27      4.63 o
   5  14   5        7.24        3.54      5.18 o
   6  14   5        4.96        7.63      5.99 o
   7  14   5        8.43        7.69      4.72 o
   1  15   5      137.84      129.68     10.90 o
   2  15   5       65.88       62.11      7.08 o
   3  15   5        9.73        9.81      4.90 o
   4  15   5        7.87        5.18      4.90 o
   5  15   5       23.63       26.97      6.54 o
   6  15   5       14.63        9.81      6.27 o
   7  15   5        5.04        0.52      4.72 o
   1  16   5       44.53       61.02      6.81 o
   2  16   5        2.34       10.08      4.90 o
   3  16   5       46.82       48.49      6.81 o
   4  16   5        1.08        3.81      5.18 o
   5  16   5       13.33        8.17      5.45 o
   6  16   5        7.89        6.81      6.27 o
   7  16   5        4.69       -6.13      6.13 o
   1  17   5      141.35      135.12     11.44 o
   2  17   5       66.89       49.85      7.08 o
   3  17   5       24.08       32.15      6.54 o
   4  17   5        4.05        1.09      5.18 o
   5  17   5       13.17       13.35      6.27 o
   6  17   5       16.38       14.44      7.08 o
   2  18   5        5.51        4.90      5.45 o
   3  18   5       26.23       18.80      6.27 o
   4  18   5       12.04       11.44      5.99 o
   5  18   5       20.18       12.80      6.54 o
   6  18   5       11.78        7.90      7.08 o
   2  19   5       48.87       45.50      8.17 o
   3  19   5        8.84        0.54      5.72 o
   4  19   5       14.61       11.99      6.27 o
   5  19   5        2.54        1.09      6.27 o
   6  19   5       23.91       22.34      8.45 o
   2  20   5       98.55       83.09      9.81 o
   3  20   5        7.91        6.81      5.99 o
   4  20   5       26.77       10.62      6.81 o
   5  20   5        4.26       -4.09      6.54 o
   6  20   5       10.80       12.80      8.17 o
   2  21   5        8.38        7.90      6.54 o
   3  21   5        7.97        4.09      6.81 o
   4  21   5       13.96       -1.63      6.27 o
   5  21   5       11.04        0.82      7.08 o
   6  21   5        0.90       -6.81      6.81 o
   2  22   5        8.90       -6.27      6.27 o
   3  22   5        4.16        1.09      6.27 o
   4  22   5       17.29        7.90      7.08 o
   5  22   5       12.78       14.17      7.90 o
   3  23   5        2.08       -6.54      6.54 o
   4  23   5        6.54        6.27      7.08 o
   5  23   5        0.92       -6.81      6.81 o
   4  24   5        8.11       -6.54      6.54 o
   5  24   5        0.84       -7.08      7.08 o
   3  25   5        1.51       -7.08      7.08 o
   4  25   5        5.06       -7.08      7.08 o
   3  26   5       11.75       -7.08      7.08 o
   4  26   5        5.02       -7.36      7.36 o
   4  27   5        5.38       -6.81      7.63 o
   2   0   6       46.65       48.49      6.54 o
   4   0   6        6.55       11.99      5.72 o
   6   0   6       15.29       25.06      7.63 o
   2   1   6        6.95       19.89      5.45 o
   3   1   6       20.43       21.39      4.24 o
   4   1   6       19.93       22.81      4.52 o
   5   1   6        3.57        2.90      3.95 o
   6   1   6       31.75       27.65      5.29 o
   7   1   6        0.17        1.83      4.33 o
   1   2   6       29.98       44.68      5.99 o
   2   2   6       39.52       44.95      6.27 o
   3   2   6        5.60        4.29      3.68 o
   4   2   6       11.45        6.92      3.95 o
   5   2   6       10.20       12.12      4.43 o
   6   2   6       13.60       14.43      4.69 o
   7   2   6        6.91       14.89      4.91 o
   1   3   6        3.58       11.71      5.18 o
   2   3   6       18.69       35.96      5.99 o
   3   3   6       15.02       11.99      5.18 o
   4   3   6        2.14        0.15      3.75 o
   5   3   6        8.75       19.63      9.40 o
   6   3   6        0.39        2.65      4.11 o
   7   3   6       38.37       40.86      5.93 o
   1   4   6      126.74      114.96     11.44 o
   2   4   6        5.32       10.08      4.90 o
   3   4   6        7.22       10.90      5.18 o
   4   4   6        3.59        9.88      4.14 o
   5   4   6       43.32       42.33      5.49 o
   6   4   6       15.24       12.04      4.58 o
   7   4   6        8.92       15.44      5.72 o
   1   5   6       76.05      120.69     12.26 o
   2   5   6        6.99        4.36      4.63 o
   3   5   6       69.56       77.64      8.17 o
   4   5   6       12.62       21.79      4.50 o
   5   5   6        4.86       12.29      4.11 o
   6   5   6        3.05       11.15      4.50 o
   7   5   6        1.75        6.28      4.61 o
   0   6   6      172.23      141.66     12.53 o
   1   6   6      222.85      237.01     17.98 o
   2   6   6       18.16       26.97      5.72 o
   3   6   6       45.81       56.94      7.08 o
   4   6   6        8.25       19.89      5.45 o
   5   6   6        5.93        6.15      3.86 o
   6   6   6       15.41        7.31      4.38 o
   7   6   6       18.64       17.05      5.08 o
   1   7   6       43.63      128.86     10.08 o
   2   7   6       20.36       27.52      5.72 o
   3   7   6       37.65       46.86      6.81 o
   4   7   6       24.40       31.33      5.99 o
   5   7   6        0.09        2.87      3.72 o
   6   7   6        0.14       -2.07      3.92 o
   7   7   6        2.94        6.58      4.61 o
   1   8   6      145.46      138.12     11.71 o
   2   8   6       32.98       42.50      6.27 o
   3   8   6        8.71       12.26      4.63 o
   4   8   6       52.29       53.67      6.81 o
   5   8   6       15.25       13.53      4.25 o
   6   8   6        1.81       -3.38      6.54 o
   2   9   6       28.70       38.68      5.99 o
   3   9   6       13.54       18.25      4.90 o
   4   9   6        1.52        3.27      4.36 o
   5   9   6        2.54        4.36      3.92 o
   6   9   6        0.63       -3.80      3.80 o
   1  10   6       12.98       12.26      4.36 o
   2  10   6       13.13       17.16      4.90 o
   3  10   6        2.10        0.82      4.09 o
   4  10   6        7.81        5.72      4.63 o
   5  10   6       15.81       11.17      5.18 o
   6  10   6        2.75        0.13      4.11 o
   1  11   6       14.63       10.35      4.36 o
   2  11   6       51.52       50.94      6.54 o
   3  11   6        5.46       -1.09      4.09 o
   4  11   6       14.50       12.53      5.18 o
   5  11   6        8.54        6.27      5.18 o
   6  11   6        7.65       10.24      4.58 o
   1  12   6       18.10       19.07      4.63 o
   2  12   6       30.70       34.33      5.99 o
   3  12   6       19.40       16.35      5.18 o
   4  12   6       17.76       22.61      5.72 o
   5  12   6        2.77       -2.18      4.63 o
   6  12   6        2.31        5.72      4.45 o
   2  13   6       19.20       28.33      5.45 o
   3  13   6        8.88       10.62      4.63 o
   4  13   6       29.99       31.33      6.27 o
   5  13   6        1.20        1.09      5.18 o
   6  13   6        6.32        9.76      4.77 o
   2  14   6        8.87        8.45      4.63 o
   3  14   6       33.46       35.96      6.27 o
   4  14   6       10.95       16.07      5.45 o
   5  14   6        8.21        7.63      5.45 o
   6  14   6        0.19        2.05      4.45 o
   2  15   6       16.75       21.25      5.45 o
   3  15   6        2.85        5.99      4.63 o
   4  15   6       26.07       29.15      6.54 o
   5  15   6       11.09        3.81      5.18 o
   6  15   6       24.91       26.70      7.63 o
   2  16   6       39.73       35.42      6.54 o
   3  16   6       45.36       39.77      7.08 o
   4  16   6       26.39       25.06      6.81 o
   5  16   6        9.11       13.08      6.27 o
   3  17   6        3.11        7.08      5.18 o
   4  17   6        2.90       11.71      5.72 o
   5  17   6        2.74       -3.81      5.45 o
   3  18   6       20.57       17.16      5.99 o
   4  18   6       22.23       25.06      6.54 o
   5  18   6        0.40       -4.36      5.99 o
   3  19   6       41.32       30.51      7.36 o
   4  19   6       37.28       37.32      7.90 o
   5  19   6        0.92        1.63      6.27 o
   3  20   6        2.86       -2.45      5.99 o
   4  20   6        1.74        0.82      5.99 o
   4  21   6       10.74        5.45      6.81 o
   4  22   6        8.02       -6.54      6.54 o
   2   0   7        4.85       12.80      5.99 o
   4   0   7       39.79       49.85      8.72 o
   0   1   7       21.96       29.69      5.99 o
   1   1   7       55.34       47.40      7.36 o
   2   1   7        0.75        8.70      3.95 o
   3   1   7        3.71        1.42      3.95 o
   4   1   7        5.34        8.29      4.52 o
   5   1   7        8.61       13.89      5.01 o
   1   2   7        2.36       28.33      6.27 o
   2   2   7       27.92       39.30      7.36 o
   3   2   7        8.49        8.30      4.22 o
   4   2   7        3.93        3.41      4.24 o
   5   2   7       13.40       18.19      5.19 o
   1   3   7       62.91       46.31      7.36 o
   2   3   7        3.02        0.27      4.90 o
   3   3   7        3.41        3.21      3.95 o
   4   3   7        2.24       -1.08      5.31 o
   5   3   7       18.47       21.81      5.19 o
   1   4   7        1.84       22.07      5.72 o
   2   4   7        2.04       -0.82      4.90 o
   3   4   7        5.62       11.39      4.42 o
   4   4   7        6.00        6.81      4.31 o
   5   4   7       15.67       22.37      5.16 o
   1   5   7       66.34       55.03      7.36 o
   2   5   7       34.52       38.96      7.08 o
   3   5   7       10.32       11.71      5.72 o
   4   5   7       13.24       14.70      6.95 o
   5   5   7        9.46       10.69      4.65 o
   2   6   7       24.74       24.25      6.27 o
   3   6   7       11.02       18.80      5.99 o
   4   6   7        4.18        8.64      4.18 o
   5   6   7        7.91        9.06      4.45 o
   2   7   7       21.28       36.78      6.54 o
   3   7   7       56.32       61.02      7.36 o
   4   7   7       14.87        8.66      4.25 o
   5   7   7       18.67       20.32      4.91 o
   2   8   7       32.41       43.04      6.54 o
   3   8   7       14.02       21.79      5.45 o
   4   8   7        5.88       11.17      5.18 o
   5   8   7        8.00       15.77      4.77 o
   2   9   7        8.76       14.98      4.90 o
   3   9   7       20.14       19.07      5.18 o
   4   9   7        7.74        9.53      5.18 o
   5   9   7        4.96        1.72      4.32 o
   2  10   7        4.64        0.27      4.36 o
   3  10   7        5.26       13.08      5.18 o
   4  10   7       10.79        8.45      5.18 o
   5  10   7       10.39       10.59      4.52 o
   3  11   7       20.28       17.71      5.45 o
   4  11   7        8.41        9.81      5.45 o
   5  11   7        3.78        9.81      5.72 o
   3  12   7        0.46        1.09      4.09 o
   4  12   7       12.71       14.17      5.45 o
   3  13   7        2.69        5.45      4.63 o
   4  13   7        3.36        9.81      5.18 o
   3  14   7        3.18        3.54      4.90 o
   4  14   7        3.34        1.91      4.90 o
   4  15   7       19.88       14.17      5.72 o
   2   0   8       11.58        5.45      5.99 o
   1   1   8        2.81        0.54      5.45 o
   2   1   8        1.49        6.13      4.24 o
   3   1   8       19.82       18.48      5.10 o
   1   2   8        1.88        7.36      5.72 o
   2   2   8        5.04        3.92      4.14 o
   3   2   8        8.13       14.97      4.91 o
   2   3   8        1.31        0.11      3.92 o
   3   3   8        9.49       25.81      6.13 o
   2   4   8        7.58       -2.18      5.99 o
   3   4   8       23.69       45.79     10.35 o
   3   5   8        1.52       16.18      4.77 o
 
